# Supplementary material for: Genomic insights into virulence mechanisms of Leishmania donovani: evidence from an atypical strain
Source: BMC Genomics. 2018 Nov 28;19:843. doi: 10.1186/s12864-018-5271-z (PMC6262978; doi:10.1186/s12864-018-5271-z)
Supplement: Supplementary file 1 — Table S1-(A). Summary of patient characteristics. Table S1-(B). Genome coverage and number of sequencing reads per sample Table S2. Calculation of chromosome somy. Table S3. Chromosome somy calls in Sri Lankan L. donovani six CL and two VL isolates. Table S4. Genes with highly variable copy numbers between Sri Lankan L. donovani CL and VL isolates. Table S5. Multicopy genes (tandem arrays) with highly variable copy numbers between Sri Lankan L. donovani CL and VL isolates. Table S6. Multicopy genes (tandem arrays) in Sri Lankan L. donovani CL isolates. Table S7. Multicopy genes (tandem arrays) in Sri Lankan L. donovani VL isolates. Table S8. Gene ontology enrichment in Sri Lankan Leishmania donovani CL and VL isolates based on genes identified with high copy numbers. Table S9. REVIGO analysis of GO ontology terms for genes with high copy numbers in Sri Lankan Cutaneous and Visceral Leishmania donovani populations Table S10. High SNP count genes in Sri Lankan L. donovani CL isolates. Table S11. High indel count genes in Sri Lankan L. donovani CL isolates. Table S12. High SNP count genes in Sri Lankan L. donovani VL isolates. Table S13. High indel count genes in Sri Lankan L. donovani VL isolates. Table S14. Predicted pseudogenes among L. donovani CL-SL and VL-SL isolates. Table S15. Genes under strong selection among the high SNP count genes in Sri Lankan L. donovani CL isolates. Table S16. Genes under strong selection among the high SNP count genes in Sri Lankan L. donovani VL isolates. Table S17. Genes with highly variable copy numbers between Sri Lankan L. donovani CL wild type and CL poor responders to sodium stibogluconate. Table S18. Multicopy genes (tandem arrays) in Sri Lankan L. donovani CL wild type. Table S19. Multicopy genes (tandem arrays) in Sri Lankan L. donovani CL poor responders to sodium stibogluconate. Table S20. Multicopy genes (tandem arrays) with highly variable copy numbers between Sri Lankan L. donovani CL wild type and CL poor responders to [file 12864_2018_5271_MOESM1_ESM.xlsx]

## Sheet: Index
Index of Supplementary Tables
Table S1-(A): Summary of patient characteristics
Table S1-(B): Genome coverage and number of sequencing reads per sample
Table S2: Calculation of chromosome somy
Table S3 : Chromosome somy calls in Sri Lankan L. donovani six CL and two VL isolates
Table S4 : Genes with highly variable copy numbers between Sri Lankan L. donovani CL and VL isolates
Table S5 : Multicopy genes (tandem arrays) with highly variable copy numbers between Sri Lankan L. donovani CL and VL isolates
Table S6 : Multicopy genes (tandem arrays) in Sri Lankan L. donovani CL isolates
Table S7 : Multicopy genes (tandem arrays) in Sri Lankan L. donovani VL isolates
Table S8: Gene ontology enrichment in Sri Lankan Leishmania donovani CL and VL isolates based on genes identified with high copy numbers
Table S9: REVIGO analysis of GO ontology terms for genes with high copy numbers in Sri Lankan Cutaneous and Visceral Leishmania donovani populations
Table S10: High SNP count genes in Sri Lankan L. donovani CL isolates
Table S11: High indel count genes in Sri Lankan L. donovani CL isolate
Table S12 : High SNP count genes in Sri Lankan L. donovani VL isolates
Table S13 : High indel count genes in Sri Lankan L. donovani VL isolate
Table S14: Predicted pseudogenes among L. donovani CL-SL and VL-SL isolates
Table S15: Genes under strong selection among the high SNP count genes in Sri Lankan L. donovani CL isolates
Table S16: Genes under strong selection among the high SNP count genes in Sri Lankan L. donovani VL isolates
Table S17: Genes with highly variable copy numbers between Sri Lankan L. donovani CL wild type and CL poor responders to sodium stibogluconate
Table S18 : Multicopy genes (tandem arrays) in Sri Lankan L. donovani CL wild type
Table S19: Multicopy genes (tandem arrays) in Sri Lankan L. donovani CL poor responders to sodium stibogluconate
Table S20 : Multicopy genes (tandem arrays) with highly variable copy numbers between Sri Lankan L. donovani CL wild type and CL poor responders to sodium stibogluconate
Table S21 : Top genes with non-synonymous unique SNPs in Sri Lankan L. donovani CL poor responders to SSG
Table S22: Predicted pseudogenes and their functions in L. donovani CL wild type and CL poor responders to sodium stibogluconate

## Sheet: Table S1-(A) and (B)
Table S1-(A): Summary of patient characteristics
SampleID	Geographic region	Passage number*	Phenotypes	Comorbidities	Severity (No/Type/Duration of leision)	Number of SSG dosages given (for CL)	Treatment type (for VL) (drug/route /duration)	Treatment outcome** (Relapsed/Cured/Dead/Non responder)
L2331_S1	Gampaha	4	CL	None	plaque	11		cured
L2339_S2	Beliatta	5	CL	None	plaque	10		cured
L2343_S3	Makulgamuwa	5	CL	None	nodule	9		cured
L2372_S4	Gampaha	5	CL	None	plaque	10		cured
R5_S5	Anuradhapura	6	CL_poor responder	None	plaque	41		non responder
R7_S6	Thalawa	5	CL_poor responder	None	ulcerating nodue	26		non responder
VL28_S7	Jaffna	4	VL	None			Amphotericin B	cured
VL38_S8	Matara	4	VL	Diabetic mellitus			Amphotericin B	cured
* The number of passages between isolation from patients to DNA elution
**Clinical classification
Table S1-(B): Genome coverage and number of sequencing reads per sample
SampleID	Phenotypes	No of reads per sample (Total reads R1 and R2 for paired end sequencing)	Mean coverage
L2331_S1	CL	15496740	51.124
L2339_S2	CL	6484852	35.4358
L2343_S3	CL	6043859	30.3446
L2372_S4	CL	3668475	23.3459
R5_S5	CL_poor responder	7153130	33.1352
R7_S6	CL_poor responder	5780836	27.3291
VL28_S7	VL	2788440	15.4137
VL38_S8	VL	5971681	30.6376

## Sheet: Table S2
Table S2: Calculation of chromosome somy
Chr	Median read depth	Normalized read depth
1	43	0.977273
2	34	0.772727
3	46	1.04545
4	43	0.977273
5	47	1.06818
6	46	1.04545
7	44	1
8	49	1.11364
9	44	1
10	46	1.04545
11	45	1.02273
12	44	1
13	47	1.06818
14	42	0.954545
15	44	1
16	44	1
17	45	1.02273
18	44	1
19	41	0.931818
20	44	1
21	49	1.11364
22	58	1.31818
23	46	1.04545
24	43	0.977273
25	42	0.954545
26	56	1.27273
27	43	0.977273
28	43	0.977273
29	43	0.977273
30	44	1
31	97	2.20455
32	43	0.977273
33	43	0.977273
34	42	0.954545
35	43	0.977273
36	42	0.954545
Chromosomal median of medians	44
					1	2	3	4	5	6	7	8	9	10	11	12	13	14	15	16	17	18	19	20	21	22	23	24	25	26	27	28	29	30	31	32	33	34	35	36
				RAW SOMY DATA	0.977273	0.772727	1.04545	0.977273	1.06818	1.04545	1	1.11364	1	1.04545	1.02273	1	1.06818	0.954545	1	1	1.02273	1	0.931818	1	1.11364	1.31818	1.04545	0.977273	0.954545	1.27273	0.977273	0.977273	0.977273	1	2.20455	0.977273	0.977273	0.954545	0.977273	0.954545
	EXTENDED SOMY																																								EXTENDED SOMY
6	5	4	3	2	1	2	3	4	5	6	7	8	9	10	11	12	13	14	15	16	17	18	19	20	21	22	23	24	25	26	27	28	29	30	31	32	33	34	35	36	35	34	33	32	31
1.04545	1.06818	0.977273	1.04545	0.772727	0.977273	0.772727	1.04545	0.977273	1.06818	1.04545	1	1.11364	1	1.04545	1.02273	1	1.06818	0.954545	1	1	1.02273	1	0.931818	1	1.11364	1.31818	1.04545	0.977273	0.954545	1.27273	0.977273	0.977273	0.977273	1	2.20455	0.977273	0.977273	0.954545	0.977273	0.954545	0.977273	0.954545	0.977273	0.977273	2.20455
					0.977273	0.977273	1	1	1	1.04545	1.04545	1.02273	1.04545	1.02273	1	1	1	1	1	1	1	1	1	1	1	1	1	1	0.977273	0.977273	0.977273	0.977273	0.977273	0.977273	0.977273	0.977273	0.977273	0.977273	0.977273	0.977273
				ADJUSTED	1	0.790698	1.04545	0.977273	1.06818	1	0.956522	1.08889	0.956522	1.02222	1.02273	1	1.06818	0.954545	1	1	1.02273	1	0.931818	1	1.11364	1.31818	1.04545	0.977273	0.976744	1.30233	1	1	1	1.02326	2.25581	1	1	0.976744	1	0.976744
				RAW SOMY DATA	0.977273	0.772727	1.04545	0.977273	1.06818	1.04545	1	1.11364	1	1.04545	1.02273	1	1.06818	0.954545	1	1	1.02273	1	0.931818	1	1.11364	1.31818	1.04545	0.977273	0.954545	1.27273	0.977273	0.977273	0.977273	1	2.20455	0.977273	0.977273	0.954545	0.977273	0.954545
				ADJUSTED	1	0.790698	1.04545	0.977273	1.06818	1	0.956522	1.08889	0.956522	1.02222	1.02273	1	1.06818	0.954545	1	1	1.02273	1	0.931818	1	1.11364	1.31818	1.04545	0.977273	0.976744	1.30233	1	1	1	1.02326	2.25581	1	1	0.976744	1	0.976744

## Sheet: Table S3
Table S3 : Chromosome somy calls in Sri Lankan L. donovani six CL and two VL isolates
Sample ID	Chromosome number
	1	2	3	4	5	6	7	8	9	10	11	12	13	14	15	16	17	18	19	20	21	22	23	24	25	26	27	28	29	30	31	32	33	34	35	36
L2331_S1	2	1.5814	2.09091	1.95455	2.13636	2	1.91304	2.17778	1.91304	2.04444	2.04545	2	2.13636	1.90909	2	2	2.04545	2	1.86364	2	2.22727	2.63636	2.09091	1.95455	1.95349	2.60465	2	2	2	2.04651	4.51163	2	2	1.95349	2	1.95349
L2339_S2	2	1.07143	2.13793	1.93103	2	2.06897	2	2.13793	1.93103	2	2	2	1.93103	1.86207	1.93103	2	2.06897	2.06897	1.86207	2	2	2.96552	2	1.93103	1.93103	2.82759	2	2	2	2	4.82759	2	2	2	1.97594	1.97594
L2343_S3	2	1.04	2.08	1.92	2	2.08	2	2.08	2	1.92	2	2	1.92	1.92	1.92	2	2.08	2	1.84	2	2	2.96	2	1.92	1.92	2.72	1.92	2	2	2	4.8	2	2	2	1.92	2.04651
L2372_S4	1.88889	1	2.11111	2	2	2.11111	2	2.22222	2	2	2	2	2	1.88889	2	2	2.11111	2.11111	1.78947	2	1.89474	2.94737	2.11111	1.89474	2	2.88889	2	2.11111	2	2	5	2.11111	2	2	2	2
R5_S5	2.13793	1.17241	2.06897	1.93103	2	2.14286	1.93103	2.28571	2	1.92857	2.14286	1.92857	2	1.92593	2	2.14815	2.07143	1.92857	1.72414	2	2	2.64286	2.14286	1.92857	2	2.74074	1.92593	2	1.92593	2.15385	4.84615	2	2	1.92308	2	1.92308
R7_S6	2.17391	1.21739	2.08696	2	2	2	2	2.26087	2	1.91304	2.27273	1.90909	2	1.90909	2	2.09091	2.09091	1.91304	1.73913	2.08696	2	2.6087	2.17391	1.91304	2	2.63636	1.90909	2	1.90909	2.18182	4.85714	2.09524	2	1.86243	1.95556	1.86243
VL28_S7	2	2	2.14286	1.71429	2	2	2	2.5	1.84615	2	1.83333	1.83333	2.16667	1.83333	2.18182	2.36364	2	1.66667	1.66667	1.83333	2.33333	2.33333	2	2	1.83333	2.54545	1.81818	2	2	2	4.4	2	2	2	1.8	1.8
VL38_S8	1.92593	2.22222	2	1.85185	2.22222	2	1.92593	2.30769	1.85185	2.15385	2	1.92	2.32	1.92	2	2.16667	2.08	1.92	1.76	1.92	2.56	2.32	2	1.92	2	2.5	2	2	1.91667	2	4.25	2	2	1.91667	1.91667	1.91667

## Sheet: Table S4
Table S4 : Genes with highly variable copy numbers between Sri Lankan L. donovani CL and VL isolates
Gene set with at least a 2-fold change in copy number between CL and VL
Genes showing a significant difference in copy number (Benjamini Hochberg with False Discovery Rate threshold < = 0.05) are shaded
Genes are arranged based on VL/CL Ratio in ascending order
**Our criteria was to retain the genes with an average copy number per gene (Avg_CL/Avg_VL) > 0.5; In addition to these we also retained the genes that showed an average of 0.4 with few decimal places (10 such genes) in order to aviod missing anything important in the margin
		Median read depth per gene								Normalized read depth per gene
Chr	GeneID	L2331	L2339	L2343	L2372	R5	R7	VL28	VL38	L2331	L2339	L2343	L2372	R5	R7	VL28	VL38	Avg_CL	Avg_VL	VL/CL Ratio	MWU-test p-value	Benjamini-Hochberg p-value	Benjamini-Hochberg significance**	Product Description
27	LdBPK_271940	601	58	55	39	59	40	259	945	13.9767	2	2.29167	2.16667	2.26923	1.90476	25.9	39.375	4.10151	32.6375	7.95743	0.27171	0.370242		D-Lactate Dehydrogenase-Like Protein
27	LdBPK_271950	619	96	72	63	80	64	310	915	14.3953	3.31034	3	3.5	3.07692	3.04762	31	38.125	5.05504	34.5625	6.83724	0.00122375	0.0029465	Significant	Branched-Chain Amino Acid Aminotransferase, Putative (Fragment)
10	LdBPK_100520	51	34	18	12	24	19	63	92	1.1087	1.17241	0.75	0.666667	0.888889	0.863636	5.25	3.28571	0.908384	4.26786	4.6983	2.63271e-07	1.71642e-06	Significant	Gp63, Leishmanolysin
29	LdBPK_291600	154	29	23	16	28	27	50	181	3.5814	1	0.92	0.888889	1.07692	1.28571	5	7.86957	1.45882	6.43478	4.41095	1.14583e-19	9.50667e-18	Significant	Nodulin-Like, Putative
23	LdBPK_230360	62	23	21	18	37	28	61	94	1.34783	0.793103	0.84	0.947368	1.23333	1.12	5.08333	3.76	1.04694	4.42167	4.22343	7.41393e-07	4.48215e-06	Significant	Hypothetical Protein, Conserved
23	LdBPK_230350	116	30	30	20	31	25	60	127	2.52174	1.03448	1.2	1.05263	1.03333	1	5	5.08	1.30703	5.04	3.85607	0.00217825	0.00500191	Significant	Hypothetical Protein, Conserved
23	LdBPK_230330	120	26	24	18	30	23	50	131	2.6087	0.896552	0.96	0.947368	1	0.92	4.16667	5.24	1.2221	4.70333	3.84856	0.0132825	0.0263525	Significant	Checkpoint Protein Hus1, Putative
25	LdBPK_210020	4	12	6	5	21	14	19	35	0.0952381	0.428571	0.25	0.277778	0.777778	0.636364	1.72727	1.4	0.410955	1.56364	3.80489	0.000934351	0.00229425	Significant	Histone H4
10	LdBPK_100920	10	14	17	10	7	9	28	22	0.217391	0.482759	0.708333	0.555556	0.259259	0.409091	2.33333	0.785714	0.438731	1.55952	3.55462	0.846154	0.881707		Histone H3
23	LdBPK_230340	116	29	27	21	34	25	46	131	2.52174	1	1.08	1.10526	1.13333	1	3.83333	5.24	1.30672	4.53667	3.47179	0.000104567	0.000387054	Significant	Tryptophanyl-Trna Synthetase, Putative
23	LdBPK_230320	102	33	28	23	35	28	42	116	2.21739	1.13793	1.12	1.21053	1.16667	1.12	3.5	4.64	1.32875	4.07	3.06302	0.223375	0.316264		Zinc Finger, C3Hc4 Type (Ring Finger), Putative
23	LdBPK_230310	100	29	26	20	36	25	46	92	2.17391	1	1.04	1.05263	1.2	1	3.83333	3.68	1.24442	3.75667	3.0188	0.721012	0.787714		Pteridine Reductase 1
11	LdBPK_110640	42	11	12	7	18	17	19	42	0.933333	0.37931	0.48	0.388889	0.6	0.68	1.72727	1.68	0.576922	1.70364	2.95297	0.0921685	0.145591		Metallo-Peptidase, Clan Mf, Family M17 (Fragment)
29	LdBPK_291590	121	28	20	14	22	14	19	109	2.81395	0.965517	0.8	0.777778	0.846154	0.666667	1.9	4.73913	1.14501	3.31957	2.89915	0.35979	0.457579		Asparagine Synthase, Putative
10	LdBPK_100510	300	165	136	108	189	170	280	265	6.52174	5.68966	5.66667	6	7	7.72727	23.3333	9.46429	6.43422	16.3988	2.54869	0.228463	0.320106		Gp63, Leishmanolysin (Fragment)
23	LdBPK_230290	155	57	54	39	56	48	62	147	3.36957	1.96552	2.16	2.05263	1.86667	1.92	5.16667	5.88	2.2224	5.52333	2.4853	0.802718	0.847422		Abc-Thiol Transporter (Fragment)
23	LdBPK_230300	152	51	48	41	59	58	55	162	3.30435	1.75862	1.92	2.15789	1.96667	2.32	4.58333	6.48	2.23792	5.53167	2.47179	0.873512	0.902629		Argininosuccinate Synthase, Putative
23	LdBPK_230250	83	33	34	21	36	31	30	99	1.80435	1.13793	1.36	1.10526	1.2	1.24	2.5	3.96	1.30792	3.23	2.46956	0.0540252	0.0905286		Hypothetical Protein, Conserved
35	LdBPK_353690	37	29	20	10	34	25	28	34	0.860465	1.03571	0.833333	0.555556	1.30769	1.19048	3.11111	1.47826	0.963873	2.29469	2.38069	6.78571e-05	0.0002716	Significant	Hypothetical Protein, Conserved
22	LdBPK_221370	32	43	21	44	42	39	41.5	54	0.551724	1	0.567568	1.57143	1.13514	1.3	2.96429	1.86207	1.02098	2.41318	2.3636	0.0350268	0.0616074		40S Ribosomal Protein L14, Putative
31	LdBPK_310470	217	95	77	83	96.5	86	100	153	2.23711	1.35714	1.28333	1.84444	1.53175	1.68627	4.54545	3	1.65668	3.77273	2.27729	0.662846	0.740477		Hypothetical Protein
23	LdBPK_230370	91	38	29	18	33	21	33	70	1.97826	1.31034	1.16	0.947368	1.1	0.84	2.75	2.8	1.22266	2.775	2.26964	1.07093e-07	7.58171e-07	Significant	Hypothetical Protein, Conserved
23	LdBPK_230260	82	33	21	21	33	30	33	64	1.78261	1.13793	0.84	1.10526	1.1	1.2	2.75	2.56	1.1943	2.655	2.22306	0.194617	0.278989		Hypothetical Protein, Conserved
25	LdBPK_020010	60	41	40	16	23	13	24	72	1.42857	1.46429	1.66667	0.888889	0.851852	0.590909	2.18182	2.88	1.14853	2.53091	2.20361	0.185515	0.26905		Aminopeptidase P1, Putative
15	LdBPK_150430	41	39	31	24	28	18	39	43	0.931818	1.39286	1.29167	1.33333	1.03704	0.818182	3.25	1.72	1.13415	2.485	2.19107	0.948404	0.956115		60S Acidic Ribosomal Protein, Putative
27	LdBPK_271490	108	67	45	40	63	40	55	94	2.51163	2.31034	1.875	2.22222	2.42308	1.90476	5.5	3.91667	2.20784	4.70833	2.13255	0.12797	0.194703		Hypothetical Protein, Conserved
11	LdBPK_111070	41	23	16	12	33	29	20	48	0.911111	0.793103	0.64	0.666667	1.1	1.16	1.81818	1.92	0.87848	1.86909	2.12764	0.330342	0.428925		Hypothetical Protein
28	LdBPK_282050	138	73	52	48	61	52	63	116	3.2093	2.51724	2.08	2.52632	2.25926	2.36364	5.72727	4.83333	2.49263	5.2803	2.11837	0.478627	0.565235		Zinc Transporter 3, Putative
34	LdBPK_341720	101	67	62	53	108	96	97	87	2.40476	2.31034	2.48	2.94444	4.32	4.8	9.7	3.78261	3.20993	6.7413	2.10014	0.911251	0.930001		Amastin-Like Surface Protein, Putative (Fragment)
29	LdBPK_291690	37	28	22	14	25	26	23	38	0.860465	0.965517	0.88	0.777778	0.961538	1.2381	2.3	1.65217	0.947232	1.97609	2.08617	1.15503e-12	2.61527e-11	Significant	Hypothetical Protein, Conserved
24	LdBPK_241040	69	30	22	17	30	22	27	56	1.60465	1.07143	0.916667	0.944444	1.11111	1	2.25	2.33333	1.10805	2.29167	2.0682	0.000265543	0.000878063	Significant	F-Box Domain/Galactose Oxidase, Central Domain Containing Protein, Putative
36	LdBPK_363920	44	24	15	18	28	26	21	39	1.04762	0.857143	0.6	1	1.12	1.3	2.33333	1.69565	0.98746	2.01449	2.04007	0.00202735	0.00474324	Significant	Trna Intron Endonuclease, Catalytic C-Terminal Domain Containing Protein, Putative
36	LdBPK_366700	36	28	27	19	23	27	25	34	0.857143	1	1.08	1.05556	0.92	1.35	2.77778	1.47826	1.04378	2.12802	2.03876	0.441167	0.533705		Hypothetical Protein, Conserved
11	LdBPK_110630	18	12	14	16	18	12	10	34	0.4	0.413793	0.56	0.888889	0.6	0.48	0.909091	1.36	0.557114	1.13455	2.03647	0.524439	0.613495		Metallo-Peptidase, Clan Mf, Family M17 (Fragment)
24	LdBPK_241110	68	26	29.5	19	33	24	29	57	1.5814	0.928571	1.22917	1.05556	1.22222	1.09091	2.41667	2.375	1.18464	2.39583	2.02242	0.0093828	0.0195541	Significant	Hypothetical Predicted Multipass Transmembrane Protein
29	LdBPK_093020	207	145	154	105	101	92	114	204	4.81395	5	6.16	5.83333	3.88462	4.38095	11.4	8.86957	5.01214	10.1348	2.02205	0.0897411	0.143586		Tuzin Like Protein, Putative
24	LdBPK_241070	67	32	28	22	33	24	28	62	1.55814	1.14286	1.16667	1.22222	1.22222	1.09091	2.33333	2.58333	1.23384	2.45833	1.99243	0.000447564	0.0013373	Significant	Swi/Snf-Related Matrix-Associated Actin-Dependent Regulator Of Chromatin Subfamily-Related, Putative
24	LdBPK_241090	65	31	25	23	31	28	30	57	1.51163	1.10714	1.04167	1.27778	1.14815	1.27273	2.5	2.375	1.22652	2.4375	1.98734	0.0091961	0.0193274	Significant	Hypothetical Protein, Conserved
36	LdBPK_360500	38	21	18	21	22	25	24	25	0.904762	0.75	0.72	1.16667	0.88	1.25	2.66667	1.08696	0.945238	1.87681	1.98554	0.0991638	0.15565		Dihydrouridine Synthase Domain Protein-Like Protein
24	LdBPK_241120	62	37	29	22	29	21	27	59	1.44186	1.32143	1.20833	1.22222	1.07407	0.954545	2.25	2.45833	1.20374	2.35417	1.9557	0.368092	0.465749		Pre-Mrna-Splicing Factor Atp-Dependent Rna Helicase, Putative
10	LdBPK_100170	49	25	32	19	37	25	40	31	1.06522	0.862069	1.33333	1.05556	1.37037	1.13636	3.33333	1.10714	1.13715	2.22024	1.95246	8.68295e-05	0.00033635	Significant	Hypothetical Protein
35	LdBPK_354910	45	22	20	18	28	25	21	35	1.04651	0.785714	0.833333	1	1.07692	1.19048	2.33333	1.52174	0.988826	1.92754	1.94932	0.00464196	0.0103712	Significant	Proteasome Alpha 1 Subunit, Putative
23	LdBPK_231070	17	15	17	13	10	15	18	14	0.369565	0.517241	0.68	0.684211	0.333333	0.6	1.5	0.56	0.530725	1.03	1.94074	0.381246	0.47687		Beta-Fructosidase-Like Protein (Fragment)
15	LdBPK_151190	36	24	17	19	16	14	15	44	0.818182	0.857143	0.708333	1.05556	0.592593	0.636364	1.25	1.76	0.778028	1.505	1.93438	1.44528e-11	2.56857e-10	Significant	60S Acidic Ribosomal Protein P2
32	LdBPK_320160	44	31	24	17	31	26	27	33	1.02326	1.06897	0.96	0.894737	1.19231	1.18182	2.7	1.375	1.05351	2.0375	1.934	9.81538e-10	1.21638e-08	Significant	Hypothetical Protein, Unknown Function
14	LdBPK_141390	69	30	35	20	30	23	27	59	1.64286	1.11111	1.45833	1.17647	1.15385	1.09524	2.45455	2.45833	1.27298	2.45644	1.92968	0.158906	0.233187		Hypothetical Protein, Conserved
9	LdBPK_090180	5	17	19	19	22	31	25	23	0.113636	0.607143	0.76	1.05556	0.785714	1.34783	2.08333	0.92	0.778313	1.50167	1.92939	0.00081687	0.00206718	Significant	Atg8/Aut7/Apg8/Paz2, Putative
20	LdBPK_201410	75	39	31	25	57	45	40	58	1.70455	1.34483	1.24	1.31579	1.96552	1.875	3.63636	2.41667	1.57428	3.02652	1.92248	2.60131e-12	4.96e-11	Significant	Pumilio Protein, Putative (Fragment)
8	LdBPK_081160	109	54	47	38	75	57	69	95	2.22449	1.74194	1.80769	1.9	2.34375	2.19231	4.6	3.16667	2.03503	3.88333	1.90824	7.05864e-08	5.14965e-07	Significant	Hypothetical Protein, Conserved
31	LdBPK_311830	94	71	63	36	76	61	50	84.5	0.969072	1.01429	1.05	0.8	1.20635	1.19608	2.27273	1.65686	1.0393	1.9648	1.8905	0.0903215	0.143588		Amino Acid Permease (Fragment)
3	LdBPK_030420	96	56	47	29	65	41	54.5	89.5	2.08696	1.80645	1.80769	1.52632	2.16667	1.70833	3.63333	3.31481	1.8504	3.47407	1.87747	0.0134891	0.02655	Significant	60S Acidic Ribosomal Protein P2, Putative
34	LdBPK_340460	63	32	29	17	24	22	24	42	1.5	1.10345	1.16	0.944444	0.96	1.1	2.4	1.82609	1.12798	2.11304	1.8733	0.0481851	0.0826696		Ribosomal Protein S25
30	LdBPK_303240	66	35	15	20	34	21	25	37	1.5	1.2069	0.6	1.11111	1.21429	0.875	2.5	1.54167	1.08455	2.02083	1.86329	6.74062e-05	0.0002716	Significant	Ribosomal Protein S26, Putative
28	LdBPK_282770	52	32	27	21	27	25	25	44	1.2093	1.10345	1.08	1.10526	1	1.13636	2.27273	1.83333	1.10573	2.05303	1.85672	0.0260604	0.0485938	Significant	Hypothetical Protein, Conserved
24	LdBPK_241080	64	33	28	21	27	24	21	63	1.48837	1.17857	1.16667	1.16667	1	1.09091	1.75	2.625	1.18186	2.1875	1.85089	1.27452e-12	2.62467e-11	Significant	Akap7 2'5' Rna Ligase-Like Domain Containing Protein, Putative
33	LdBPK_333020	32	20	12	13	24	18	15	29	0.744186	0.689655	0.48	0.722222	0.923077	0.857143	1.5	1.20833	0.736047	1.35417	1.83978	0.000561596	0.00151387	Significant	Hypothetical Protein, Conserved
35	LdBPK_354190	42	33	21	14	27	24	17	40	0.976744	1.17857	0.875	0.777778	1.03846	1.14286	1.88889	1.73913	0.998235	1.81401	1.81722	0.00589004	0.0130422	Significant	Conserved Hypothetical Protein
36	LdBPK_364900	38	28	25	26	28	16	20	36	0.904762	1	1	1.44444	1.12	0.8	2.22222	1.56522	1.04487	1.89372	1.8124	0.00065905	0.00172381	Significant	Hypothetical Protein, Conserved
12	LdBPK_120661	699.5	421.5	377	291.5	555	469	414	611	15.8977	14.5345	15.08	16.1944	20.5556	22.3333	37.6364	25.4583	17.4326	31.5473	1.80968	0.0532444	0.0898272		Hypothetical Protein, Conserved
25	LdBPK_250960	42	23	25	18	29	22	23	37	1	0.821429	1.04167	1	1.07407	1	2.09091	1.48	0.989528	1.78545	1.80435	0.00108058	0.00262729	Significant	Ankyrin Repeats (Many Copies), Putative
28	LdBPK_283100	38	22	26	14	29	25	23	31	0.883721	0.758621	1.04	0.736842	1.07407	1.13636	2.09091	1.29167	0.93827	1.69129	1.80256	1.02828e-09	1.21638e-08	Significant	Hypothetical Protein, Unknown Function
30	LdBPK_302600	43	29	29	20	33	20	23	35	0.977273	1	1.16	1.11111	1.17857	0.833333	2.3	1.45833	1.04338	1.87917	1.80104	1.03306e-05	5.00863e-05	Significant	Rna-Binding Protein, Putative
35	LdBPK_350360	48	27	18	20	40	28	25	30	1.11628	0.964286	0.75	1.11111	1.53846	1.33333	2.77778	1.30435	1.13558	2.04106	1.79738	0.0291511	0.0539513		Enoyl-Coa Hydratase/Isomerase Family Protein, Conserved
8	LdBPK_080190	49	34	24	23	30	25	31	47	1	1.09677	0.923077	1.15	0.9375	0.961538	2.06667	1.56667	1.01148	1.81667	1.79605	3.15289e-19	1.953e-17	Significant	Bacterial Transferase Hexapeptide (Six Repeats), Putative
30	LdBPK_301010	53	28	25	18	34	29	24	37	1.20455	0.965517	1	1	1.21429	1.20833	2.4	1.54167	1.09878	1.97083	1.79366	0.120349	0.184238		Histone-Binding Protein Rbbp4 Or Subunit C Of Caf1 Complex/Wd Domain, G-Beta Repeat, Putative
11	LdBPK_110300	38	38	29	22	32	27	25	43	0.844444	1.31034	1.16	1.22222	1.06667	1.08	2.27273	1.72	1.11395	1.99636	1.79215	0.688786	0.759195		Sec20, Putative
21	LdBPK_210580	39	25	22	19	25	22	28	40	0.795918	0.862069	0.88	1.05556	0.892857	0.956522	2	1.25	0.907154	1.625	1.79132	0.454902	0.542383		Hypothetical Protein, Conserved
20	LdBPK_201370	20	32	20	16	28	24	22	26	0.454545	1.10345	0.8	0.842105	0.965517	1	2	1.08333	0.860936	1.54167	1.79069	0.803	0.847422		Kinase-Like Protein (Fragment)
8	LdBPK_081191	113	60	49	33	74	54	63	91	2.30612	1.93548	1.88462	1.65	2.3125	2.07692	4.2	3.03333	2.02761	3.61667	1.78371	0.283036	0.381483		Hypothetical Protein, Unknown Function
36	LdBPK_362460	40	22	21.5	13	19	20	15	31	0.952381	0.785714	0.86	0.722222	0.76	1	1.66667	1.34783	0.84672	1.50725	1.7801	0.77295	0.826257		Endonuclease V, Putative
19	LdBPK_190950	22	24	12	12	13	9	11	23	0.536585	0.888889	0.521739	0.705882	0.52	0.45	1.1	1.04545	0.603849	1.07273	1.77648	0.134325	0.200679		4-Coumarate:Coa Ligase-Like Protein (Fragment)
19	LdBPK_190300	37	12	18	8	13	14	13	21	0.902439	0.444444	0.782609	0.470588	0.52	0.7	1.3	0.954545	0.63668	1.12727	1.77055	0.000865435	0.00216796	Significant	Rna Binding Protein
30	LdBPK_303780	80	48	54	24	48	34	32	66	1.81818	1.65517	2.16	1.33333	1.71429	1.41667	3.2	2.75	1.68294	2.975	1.76774	0.998051	0.998051		60S Acidic Ribosomal Protein P2, Putative
36	LdBPK_360230	46	30	26	17	23	25	21	32	1.09524	1.07143	1.04	0.944444	0.92	1.25	2.33333	1.3913	1.05352	1.86232	1.76771	3.7545e-05	0.000169091	Significant	Set Domain Protein, Putative
19	LdBPK_190490	45	34	16	16	31	20	24	28	1.09756	1.25926	0.695652	0.941176	1.24	1	2.4	1.27273	1.03894	1.83636	1.76753	0.592151	0.679877		Hypothetical Protein, Conserved
26	LdBPK_260090	102	65	65	44	81	66	58	78	1.82143	1.58537	1.91176	1.69231	2.18919	2.27586	4.14286	2.6	1.91265	3.37143	1.7627	0.766138	0.826097		Hypothetical Protein, Conserved
35	LdBPK_355170	38	25	27	23	25	32	23	31	0.883721	0.892857	1.125	1.27778	0.961538	1.52381	2.55556	1.34783	1.11078	1.95169	1.75704	9.65417e-05	0.000368185	Significant	Hypothetical Protein, Conserved
23	LdBPK_230280	155	63	54.5	35	56	43	33	123	3.36957	2.17241	2.18	1.84211	1.86667	1.72	2.75	4.92	2.19179	3.835	1.74971	0.0198187	0.038101	Significant	Terbinafine Resistance Locus Protein (Yip1)
24	LdBPK_241060	60	35	26	21	29	29	25	52	1.39535	1.25	1.08333	1.16667	1.07407	1.31818	2.08333	2.16667	1.2146	2.125	1.74955	2.32035e-09	2.21292e-08	Significant	Hypothetical Protein, Unknown Function
19	LdBPK_191070	38	28	16	11	31	31	21	32	0.926829	1.03704	0.695652	0.647059	1.24	1.55	2.1	1.45455	1.0161	1.77727	1.74912	0.111047	0.171054		Hypothetical Protein, Unknown Function
23	LdBPK_230270	155	65	69	42	55	45	36	132	3.36957	2.24138	2.76	2.21053	1.83333	1.8	3	5.28	2.36913	4.14	1.74747	0.000704816	0.00182077	Significant	Hypothetical Protein, Conserved
31	LdBPK_311890	88.5	55	42	40	70	43	46	48	0.912371	0.785714	0.7	0.888889	1.11111	0.843137	2.09091	0.941176	0.873537	1.51604	1.73552	0.110853	0.171054		Hypothetical Protein, Unknown Function
34	LdBPK_342120	32	26	16	16	25	18	15	33	0.761905	0.896552	0.64	0.888889	1	0.9	1.5	1.43478	0.847891	1.46739	1.73064	8.09669e-06	4.09696e-05	Significant	Hypothetical Protein, Unknown Function
16	LdBPK_160160	35	22	14	16	17	21	14	39.5	0.795455	0.758621	0.56	0.888889	0.586207	0.913043	1.07692	1.51923	0.750369	1.29808	1.72992	4.45654e-05	0.000197514	Significant	Hypothetical Protein, Conserved
30	LdBPK_301690	42	23	18	17	29	32	25	20	0.954545	0.793103	0.72	0.944444	1.03571	1.33333	2.5	0.833333	0.963523	1.66667	1.72976	0.899873	0.922184		Hypothetical Protein, Conserved
35	LdBPK_353580	40	28	21	20	27	26	20	31	0.930233	1	0.875	1.11111	1.03846	1.2381	2.22222	1.34783	1.03215	1.78502	1.72942	0.0126074	0.0252148	Significant	Hypothetical Protein, Unknown Function
34	LdBPK_343420	41	30	22	19	23	21	18	37	0.97619	1.03448	0.88	1.05556	0.92	1.05	1.8	1.6087	0.986038	1.70435	1.72848	0.830592	0.872826		Hypothetical Protein, Conserved
35	LdBPK_351150	19	25	16	14	12	17	12	23	0.44186	0.892857	0.666667	0.777778	0.461538	0.809524	1.33333	1	0.675037	1.16667	1.7283	0.0647845	0.10711		Oligosaccharyl Transferase-Like Protein (Fragment)
19	LdBPK_190690	45	26	15	16	18	17	20	22	1.09756	0.962963	0.652174	0.941176	0.72	0.85	2	1	0.870646	1.5	1.72286	0.000199675	0.000687768	Significant	Flagellum Attachment Zone Protein 7 (Fragment)
19	LdBPK_190460	33	20	19	13	23.5	19	17.5	25	0.804878	0.740741	0.826087	0.764706	0.94	0.95	1.75	1.13636	0.837735	1.44318	1.72272	0.377616	0.475374		Predicted Coiled-Coil Domain-Containing Protein (Duf2360), Putative
36	LdBPK_363560	30	32	19	23	26	29	20	33	0.714286	1.14286	0.76	1.27778	1.04	1.45	2.22222	1.43478	1.06415	1.8285	1.71827	0.0339107	0.0603756		Ribosomal Protein L29, Putative
36	LdBPK_361760	38	29	25	14	28	21	19	29	0.904762	1.03571	1	0.777778	1.12	1.05	2.11111	1.26087	0.981376	1.68599	1.71799	0.00998692	0.0206396	Significant	Hypothetical Protein, Conserved
28	LdBPK_282960	192	139	134	98	151	163	128	170	4.46512	4.7931	5.36	5.15789	5.59259	7.40909	11.6364	7.08333	5.46297	9.35985	1.71333	0.237971	0.331556		Heat-Shock Protein Hsp70, Putative
23	LdBPK_231760	45	37	28	18	33	26	26	38	0.978261	1.27586	1.12	0.947368	1.1	1.04	2.16667	1.52	1.07692	1.84333	1.71168	0.0418171	0.0725219		Hypothetical Protein, Conserved
34	LdBPK_342620	39	21	19	19	30	19	19	30	0.928571	0.724138	0.76	1.05556	1.2	0.95	1.9	1.30435	0.936377	1.60217	1.71103	0.928762	0.940134		40S Ribosomal Protein S19 Protein, Putative
24	LdBPK_241030	67	32	25	15	34	26	21	54	1.55814	1.14286	1.04167	0.833333	1.25926	1.18182	1.75	2.25	1.16951	2	1.71011	0.638279	0.7228		Mnd1 Family, Putative
27	LdBPK_272430	38	25	24	19	29	24	22	30	0.883721	0.862069	1	1.05556	1.11538	1.14286	2.2	1.25	1.00993	1.725	1.70804	6.30689e-05	0.000269807	Significant	Hypothetical Protein, Conserved
19	LdBPK_190480	34	26	19	19	22	22	22	23	0.829268	0.962963	0.826087	1.11765	0.88	1.1	2.2	1.04545	0.952661	1.62273	1.70336	0.0871888	0.140408		Hypothetical Protein, Unknown Function
35	LdBPK_354720	42	24	25	15	32	26	21	27	0.976744	0.857143	1.04167	0.833333	1.23077	1.2381	2.33333	1.17391	1.02963	1.75362	1.70317	0.00124916	0.00297877	Significant	Protein Phosphatase, Putative
32	LdBPK_322610	48	26	26	14	34	24	20	36	1.11628	0.896552	1.04	0.736842	1.30769	1.09091	2	1.5	1.03138	1.75	1.69676	1.13237e-09	1.26157e-08	Significant	Hypothetical Protein, Conserved
35	LdBPK_353780	49	28	23	16	31	29	22	29	1.13953	1	0.958333	0.888889	1.19231	1.38095	2.44444	1.26087	1.09334	1.85266	1.6945	5.55355e-05	0.000241474	Significant	Hypothetical Protein, Conserved
20	LdBPK_201460	49	31	23	19	34	30	24	36	1.11364	1.06897	0.92	1	1.17241	1.25	2.18182	1.5	1.0875	1.84091	1.69279	0.449779	0.541481		Hypothetical Protein, Conserved
31	LdBPK_312370	54	19	26	29	44	25	19	45	0.556701	0.271429	0.433333	0.644444	0.698413	0.490196	0.863636	0.882353	0.515753	0.872995	1.69266	0.843518	0.881707		3'-Nucleotidase/Nuclease, Putative
30	LdBPK_300300	36	34	29	26	32	23	23	35	0.818182	1.17241	1.16	1.44444	1.14286	0.958333	2.3	1.45833	1.11604	1.87917	1.68378	0.00216459	0.00500191	Significant	Hypothetical Protein, Conserved
22	LdBPK_221490	67	28	35	23	56	34	31	37	1.15517	0.651163	0.945946	0.821429	1.51351	1.13333	2.21429	1.27586	1.03676	1.74507	1.6832	8.51128e-05	0.000334997	Significant	Hypothetical Protein, Conserved
6	LdBPK_060560	34	21	17	17	16	10	16	29	0.73913	0.7	0.653846	0.894737	0.533333	0.434783	1.14286	1.07407	0.659305	1.10847	1.68126	0.330131	0.428925		Hypothetical Protein, Conserved
36	LdBPK_361990	43	26	24	14	25	18	18	26	1.02381	0.928571	0.96	0.777778	1	0.9	2	1.13043	0.931693	1.56522	1.67997	0.428388	0.523351		Hypothetical Protein, Conserved
35	LdBPK_350810	44	29	27	17	33	26.5	21	32	1.02326	1.03571	1.125	0.944444	1.26923	1.2619	2.33333	1.3913	1.10993	1.86232	1.67788	0.597675	0.683057		Actin-Like Protein, Putative
36	LdBPK_360410	43	39	25	23	32	20	24	28	1.02381	1.39286	1	1.27778	1.28	1	2.66667	1.21739	1.16241	1.94203	1.6707	0.000558376	0.00151387	Significant	Hypothetical Protein, Conserved
20	LdBPK_201730	18	10.5	9	11	14	19	10	18	0.409091	0.362069	0.36	0.578947	0.482759	0.791667	0.909091	0.75	0.497422	0.829545	1.66769	0.288079	0.386182		Aminoacylase, Putative
36	LdBPK_360260	51	25	18	24	29	26	19	36	1.21429	0.892857	0.72	1.33333	1.16	1.3	2.11111	1.56522	1.10341	1.83816	1.66589	0.863374	0.895886		Afadin- And Alpha -Actinin-Binding, Putative
19	LdBPK_191400	52	32	18	19	30	33	20	44	1.26829	1.18519	0.782609	1.11765	1.2	1.65	2	2	1.20062	2	1.6658	0.000467974	0.00134179	Significant	Hypothetical Protein, Conserved
32	LdBPK_322870	45	34	25	20	30	25	21	37	1.04651	1.17241	1	1.05263	1.15385	1.13636	2.1	1.54167	1.09363	1.82083	1.66495	0.0001018	0.000382522	Significant	Hypothetical Protein, Conserved
31	LdBPK_310960	86	76	66	43	63	55	51	54	0.886598	1.08571	1.1	0.955556	1	1.07843	2.31818	1.05882	1.01772	1.6885	1.65911	0.491005	0.577106		Hypothetical Protein, Conserved
30	LdBPK_301430	46	34	26	19	34	23	22	33	1.04545	1.17241	1.04	1.05556	1.21429	0.958333	2.2	1.375	1.08101	1.7875	1.65355	0.00092613	0.00229425	Significant	Psp1 C-Terminal Conserved Region, Putative
15	LdBPK_150010	30	27	17	16	25	19	16	36	0.681818	0.964286	0.708333	0.888889	0.925926	0.863636	1.33333	1.44	0.838815	1.38667	1.65313	0.0107684	0.0220708	Significant	Histone H4
9	LdBPK_091130	24	23	20	18	21	16	17	28	0.545455	0.821429	0.8	1	0.75	0.695652	1.41667	1.12	0.768756	1.26833	1.64985	2.69259e-11	4.44747e-10	Significant	Eukaryotic Translation Initiation Factor 2 Subunit, Putative (Fragment)
35	LdBPK_352710	40	21	19	14	20	16	15	22	0.930233	0.75	0.791667	0.777778	0.769231	0.761905	1.66667	0.956522	0.796802	1.31159	1.64607	0.183312	0.26742		Ankyrin Repeat Protein, Putative
35	LdBPK_350860	45	23	26	18	31	25	16	39	1.04651	0.821429	1.08333	1	1.19231	1.19048	1.77778	1.69565	1.05568	1.73671	1.64512	6.17362e-06	3.18783e-05	Significant	Nuclear Transmembrane Protein, Putative
28	LdBPK_281600	17	19	16	17	18	15	15	19	0.395349	0.655172	0.64	0.894737	0.666667	0.681818	1.36364	0.791667	0.655624	1.07765	1.6437	0.4714	0.559364		Qa-Snare Protein (Fragment)
31	LdBPK_312130	68	56	54	35	62	49	38	55	0.701031	0.8	0.9	0.777778	0.984127	0.960784	1.72727	1.07843	0.853953	1.40285	1.64277	0.000503922	0.00140419	Significant	Hypothetical Protein, Conserved (Fragment)
28	LdBPK_282800	51	29	23	17	29	24	22	33	1.18605	1	0.92	0.894737	1.07407	1.09091	2	1.375	1.02763	1.6875	1.64213	3.20797e-09	2.94844e-08	Significant	Adp-Ribosylglycohydrolase, Putative
21	LdBPK_211340	53	28	26	18	28	20	29	38	1.08163	0.965517	1.04	1	1	0.869565	2.07143	1.1875	0.992786	1.62946	1.6413	4.94145e-07	3.14133e-06	Significant	Rna Polymerase Iii Transcription Factor (Tf)Iiic Subunit, Putative
32	LdBPK_322520	44	27	23	18	32	27	21	32	1.02326	0.931034	0.92	0.947368	1.23077	1.22727	2.1	1.33333	1.04662	1.71667	1.64021	8.66855e-07	5.11943e-06	Significant	Hypothetical Protein, Conserved
28	LdBPK_281440	38	30	22	17	27	22	20	31	0.883721	1.03448	0.88	0.894737	1	1	1.81818	1.29167	0.948823	1.55492	1.63879	0.412549	0.506495		Hypothetical Protein, Conserved
36	LdBPK_360320	40	26	27	21	29	21	19	31	0.952381	0.928571	1.08	1.16667	1.16	1.05	2.11111	1.34783	1.05627	1.72947	1.63734	2.13264e-06	1.17387e-05	Significant	Mutt-Nudix-Related Hydrolase 5, Putative
35	LdBPK_350620	51	35	35	21	30	29	24	34	1.18605	1.25	1.45833	1.16667	1.15385	1.38095	2.66667	1.47826	1.26597	2.07246	1.63705	0.382649	0.47687		Hypothetical Protein, Unknown Function
28	LdBPK_282900	39	28	24	18	33	21	22	30	0.906977	0.965517	0.96	0.947368	1.22222	0.954545	2	1.25	0.992772	1.625	1.63683	8.25574e-06	4.09696e-05	Significant	Hypothetical Protein, Unknown Function
33	LdBPK_331190	35	23	21	18	28	21	18	29	0.813953	0.793103	0.84	1	1.07692	1	1.8	1.20833	0.920663	1.50417	1.63379	0.000495529	0.00139649	Significant	Hypothetical Protein, Conserved
34	LdBPK_343010	49	23	29	8	26	19	15	35	1.16667	0.793103	1.16	0.444444	1.04	0.95	1.5	1.52174	0.925702	1.51087	1.63213	0.274352	0.3718		Hypothetical Protein, Conserved
35	LdBPK_354440	46	28	25	19	28	18	15	38	1.06977	1	1.04167	1.05556	1.07692	0.857143	1.66667	1.65217	1.01684	1.65942	1.63193	0.6473	0.726382		Zinc-Binding Domain Containing Protein, Putative
21	LdBPK_211360	51	30	24	22	29	22	27	47	1.04082	1.03448	0.96	1.22222	1.03571	0.956522	1.92857	1.46875	1.04163	1.69866	1.63078	0.110174	0.171054		U4/U6 Small Nuclear Ribonuclear Protein, Putative
28	LdBPK_281140	40	24	24	17	35	30	21	36	0.930233	0.827586	0.96	0.894737	1.2963	1.36364	1.90909	1.5	1.04541	1.70455	1.6305	0.130058	0.196498		Hypothetical Protein, Conserved
6	LdBPK_060170	46	36	22	16	40	21	28	36	1	1.2	0.846154	0.842105	1.33333	0.913043	2	1.33333	1.02244	1.66667	1.63009	1.81728e-05	8.51623e-05	Significant	Trm112P-Like Protein, Putative
36	LdBPK_364820	35	28	23	16	25	20	17	27	0.833333	1	0.92	0.888889	1	1	1.88889	1.17391	0.94037	1.5314	1.62851	0.0323333	0.0581063		Phd-Like Zinc-Binding Domain Containing Protein, Putative
25	LdBPK_251110	48	31	28	16	31	26	22	40	1.14286	1.10714	1.16667	0.888889	1.14815	1.18182	2	1.6	1.10592	1.8	1.6276	0.882406	0.908036		Hypothetical Protein, Conserved
35	LdBPK_352720	60	36.5	21	8	35	10	14	37	1.39535	1.30357	0.875	0.444444	1.34615	0.47619	1.55556	1.6087	0.973452	1.58213	1.62527	0.00265008	0.00597473	Significant	Heat Shock Factor Binding Protein 1, Putative
18	LdBPK_181630	56	35	26	17	28	25	20	37	1.27273	1.16667	1.04	0.894737	1.03704	1.13636	2	1.54167	1.09126	1.77083	1.62275	0.63062	0.717403		Hypothetical Protein, Conserved
8	LdBPK_081290	17	10	17	14	19	17	12	29	0.346939	0.322581	0.653846	0.7	0.59375	0.653846	0.8	0.966667	0.54516	0.883333	1.62032	0.332836	0.429913		Beta Tubulin (Fragment)
35	LdBPK_353030	47	24	26	14	25	30	18	31	1.09302	0.857143	1.08333	0.777778	0.961538	1.42857	2	1.34783	1.03356	1.67391	1.61955	0.048335	0.0826696		Chaperone Protein Dnaj, Putative
15	LdBPK_151120	10	17	14	19	6	20.5	11	26	0.227273	0.607143	0.583333	1.05556	0.222222	0.931818	0.916667	1.04	0.604557	0.978333	1.61826	0.243832	0.337823		Tryparedoxin Peroxidase
30	LdBPK_301120	49	23	25	19	44	30	22	35	1.11364	0.793103	1	1.05556	1.57143	1.25	2.2	1.45833	1.13062	1.82917	1.61784	0.352992	0.451248		Rf-1 Domain Containing Protein, Putative
30	LdBPK_301870	43	31	24	16	30	24	23	22	0.977273	1.06897	0.96	0.888889	1.07143	1	2.3	0.916667	0.994426	1.60833	1.61735	0.141996	0.209613		Hypothetical Protein, Conserved
36	LdBPK_361720	42	26	22	14	28	13	13	33	1	0.928571	0.88	0.777778	1.12	0.65	1.44444	1.43478	0.892725	1.43961	1.61261	0.00687486	0.0149558	Significant	Universal Minicircle Sequence Binding Protein, Putative
36	LdBPK_363710	46	31	22	17	31	21	18	32	1.09524	1.10714	0.88	0.944444	1.24	1.05	2	1.3913	1.0528	1.69565	1.61061	0.997935	0.998051		Hypothetical Protein, Conserved
28	LdBPK_280400	41	26	26	19	36	25	21	36	0.953488	0.896552	1.04	1	1.33333	1.13636	1.90909	1.5	1.05996	1.70455	1.60813	1.71099e-05	8.15538e-05	Significant	Hypothetical Protein, Conserved
32	LdBPK_323670	47	28	27	14	31	23	19	33	1.09302	0.965517	1.08	0.736842	1.19231	1.04545	1.9	1.375	1.01886	1.6375	1.60719	0.0374745	0.0654484		Rna-Binding, Protein, Putative
30	LdBPK_300990	37	22	19	18	32	25	18	28	0.840909	0.758621	0.76	1	1.14286	1.04167	1.8	1.16667	0.924009	1.48333	1.60532	0.395183	0.487589		Hypothetical Protein, Conserved (Fragment)
26	LdBPK_262450	64	42	37	31	38	36	33	37	1.14286	1.02439	1.08824	1.19231	1.02703	1.24138	2.35714	1.23333	1.11937	1.79524	1.6038	0.000466378	0.00134179	Significant	Lys-63-Specific Deubiquitinase Brcc36, Putative
21	LdBPK_210340	59	26	27	17	28	19	27	40	1.20408	0.896552	1.08	0.944444	1	0.826087	1.92857	1.25	0.991861	1.58929	1.60233	0.0847549	0.13738		Hypothetical Protein, Conserved
35	LdBPK_353050	37	22	21	12	29	24	16	26	0.860465	0.785714	0.875	0.666667	1.11538	1.14286	1.77778	1.13043	0.907681	1.45411	1.602	8.73568e-11	1.1408e-09	Significant	Hypothetical Protein, Conserved
9	LdBPK_091090	48	26	21	16	38	27	21	40	1.09091	0.928571	0.84	0.888889	1.35714	1.17391	1.75	1.6	1.04657	1.675	1.60046	5.98563e-06	3.16068e-05	Significant	Hypothetical Protein, Conserved
18	LdBPK_181540	49	33	29	20	29	25	22	32	1.11364	1.1	1.16	1.05263	1.07407	1.13636	2.2	1.33333	1.10612	1.76667	1.59718	7.53709e-15	2.07769e-13	Significant	Hypothetical Protein, Unknown Function
36	LdBPK_362650	45	31	34	22	25	22	18	38	1.07143	1.10714	1.36	1.22222	1	1.1	2	1.65217	1.14347	1.82609	1.59698	2.27184e-07	1.52151e-06	Significant	Hypothetical Protein, Conserved
27	LdBPK_270700	39	24	25	13	30	25	19	29	0.906977	0.827586	1.04167	0.722222	1.15385	1.19048	1.9	1.20833	0.973796	1.55417	1.59599	1.65989e-33	4.1168e-31	Significant	Hypothetical Protein, Conserved
33	LdBPK_332800	38	28	25	18	28	21	19	30	0.883721	0.965517	1	1	1.07692	1	1.9	1.25	0.987694	1.575	1.59462	0.920868	0.935964		Hypothetical Protein, Conserved
36	LdBPK_366800	49	34	28	24	29	25	19	40	1.16667	1.21429	1.12	1.33333	1.16	1.25	2.11111	1.73913	1.20738	1.92512	1.59446	0.000388757	0.00119027	Significant	Cop9 Signalosome Complex Subunit, Putative
11	LdBPK_110840	39	37	24	18	42	30	22	39	0.866667	1.27586	0.96	1	1.4	1.2	2	1.56	1.11709	1.78	1.59343	0.00899743	0.0191651	Significant	Alpha/Beta Hydrolase Family, Putative
28	LdBPK_282850	42	26	30	17	25	27	22	30	0.976744	0.896552	1.2	0.894737	0.925926	1.22727	2	1.25	1.02021	1.625	1.59282	0.000660329	0.00172381	Significant	Membrane-Bound Acid Phosphatase, Putative
34	LdBPK_343300	41	28	22	15	30	22	19	29	0.97619	0.965517	0.88	0.833333	1.2	1.1	1.9	1.26087	0.992507	1.58043	1.59237	0.771795	0.826257		Peroxisome Biosynthesis Protein-Like Protein
31	LdBPK_311850	76	95.5	80.5	72	77	78	51	94	0.783505	1.36429	1.34167	1.6	1.22222	1.52941	2.31818	1.84314	1.30685	2.08066	1.59212	0.0254907	0.0478915	Significant	Amino Acid Permease (Fragment)
35	LdBPK_351630	51	34	30	18	29	22	20	32	1.18605	1.21429	1.25	1	1.11538	1.04762	2.22222	1.3913	1.13556	1.80676	1.59108	0.000608007	0.00162135	Significant	Hypothetical Protein, Conserved
18	LdBPK_180850	47	32	26	21	34	26	21	35	1.06818	1.06667	1.04	1.10526	1.25926	1.18182	2.1	1.45833	1.1202	1.77917	1.58826	1.74312e-08	1.392e-07	Significant	Hypothetical Protein, Conserved
34	LdBPK_341760	38	21	20	17	31	27	22	22	0.904762	0.724138	0.8	0.944444	1.24	1.35	2.2	0.956522	0.993891	1.57826	1.58796	0.0213877	0.0404898	Significant	Hypothetical Protein, Conserved
36	LdBPK_363390	40	35	18	17	32	22	16	35	0.952381	1.25	0.72	0.944444	1.28	1.1	1.77778	1.52174	1.04114	1.64976	1.58457	1.15487e-06	6.63256e-06	Significant	Hypothetical Protein, Conserved
32	LdBPK_320790	47	32	34	17	26	29	22	33	1.09302	1.10345	1.36	0.894737	1	1.31818	2.2	1.375	1.12823	1.7875	1.58434	0.00835615	0.0180202	Significant	Nuclear Rna Binding Domain
19	LdBPK_190020	42	26	17	17	34	24	15	40	1.02439	0.962963	0.73913	1	1.36	1.2	1.5	1.81818	1.04775	1.65909	1.58348	0.224445	0.316264		Hypothetical Protein, Conserved
21	LdBPK_210690	49	20	25	13	29	22	25	34	1	0.689655	1	0.722222	1.03571	0.956522	1.78571	1.0625	0.900686	1.42411	1.58114	0.000208486	0.000708283	Significant	Dna Polymerase Eta, Putative (Fragment)
21	LdBPK_211440	49	27	27	22	30	21	24	50	1	0.931034	1.08	1.22222	1.07143	0.913043	1.71429	1.5625	1.03629	1.63839	1.58102	0.000470708	0.00134179	Significant	Hypothetical Protein, Conserved
36	LdBPK_360310	46	18	21	18	31	26	20	23	1.09524	0.642857	0.84	1	1.24	1.3	2.22222	1	1.01968	1.61111	1.58001	0.00017192	0.000609088	Significant	Hypothetical Protein, Conserved
28	LdBPK_281040	43	20	25	21	25	18	16	35	1	0.689655	1	1.10526	0.925926	0.818182	1.45455	1.45833	0.923171	1.45644	1.57765	0.222226	0.316264		Tctex-1 Family, Putative
33	LdBPK_333030	42	31	25	21	26	24	18	37	0.976744	1.06897	1	1.16667	1	1.14286	1.8	1.54167	1.05921	1.67083	1.57744	5.39989e-09	4.78286e-08	Significant	Hypothetical Protein, Conserved
18	LdBPK_180880	50	33	28	20	35	21	20	36	1.13636	1.1	1.12	1.05263	1.2963	0.954545	2	1.5	1.10997	1.75	1.57662	3.12045e-06	1.68209e-05	Significant	Hypothetical Protein, Conserved
33	LdBPK_330160	49	28	22	15	24	21	16	34	1.13953	0.965517	0.88	0.833333	0.923077	1	1.6	1.41667	0.95691	1.50833	1.57625	0.706124	0.774862		Hypothetical Protein, Conserved
36	LdBPK_366860	39	26	22	11	26	18	16	23	0.928571	0.928571	0.88	0.611111	1.04	0.9	1.77778	1	0.881376	1.38889	1.57582	0.000177583	0.000620292	Significant	Protein-L-Isoaspartate O-Methyltransferase, Putative
36	LdBPK_364050	37	23	24	17	26	21	14	33	0.880952	0.821429	0.96	0.944444	1.04	1.05	1.55556	1.43478	0.949471	1.49517	1.57474	0.186783	0.269314		Similar To Leishmania Major. L411.4-Like Protein
18	LdBPK_181390	46	28	24	16	33	22	19	30	1.04545	0.933333	0.96	0.842105	1.22222	1	1.9	1.25	1.00052	1.575	1.57418	1.76543e-09	1.75584e-08	Significant	Hypothetical Protein, Conserved
29	LdBPK_290430	47	27	22	16	24	20	18	27	1.09302	0.931034	0.88	0.888889	0.923077	0.952381	1.8	1.17391	0.944734	1.48696	1.57394	4.23447e-08	3.17891e-07	Significant	Hypothetical Protein, Conserved
36	LdBPK_365200	43	30	25	21	26	22	20	26	1.02381	1.07143	1	1.16667	1.04	1.1	2.22222	1.13043	1.06698	1.67633	1.57109	0.00055176	0.00151387	Significant	Dnaj Domain Containing Protein, Putative
18	LdBPK_181020	51	35	27	20	30	24	19	38	1.15909	1.16667	1.08	1.05263	1.11111	1.09091	1.9	1.58333	1.11007	1.74167	1.56897	0.253088	0.3487		Hypothetical Protein, Unknown Function
35	LdBPK_350390	43	35	22	20	31	26	21	27	1	1.25	0.916667	1.11111	1.19231	1.2381	2.33333	1.17391	1.11803	1.75362	1.56849	0.685008	0.758402		Hypothetical Protein, Conserved
30	LdBPK_301020	51	29	22	21.5	36	29	21	34	1.15909	1	0.88	1.19444	1.28571	1.20833	2.1	1.41667	1.12126	1.75833	1.56817	0.000470482	0.00134179	Significant	Hypothetical Protein, Conserved
35	LdBPK_351320	43	26	25	21	25	16	17	27	1	0.928571	1.04167	1.16667	0.961538	0.761905	1.88889	1.17391	0.976725	1.5314	1.56789	0.0116536	0.0236893	Significant	Histone H4
31	LdBPK_311220	92	61	66	35	57	51	45	45	0.948454	0.871429	1.1	0.777778	0.904762	1	2.04545	0.882353	0.933737	1.4639	1.56779	0.000242046	0.000811183	Significant	Cytochrome B5-Like Heme/Steroid Binding Domain Containing Protein, Putative
36	LdBPK_366770	12	33	27	29	32	40	24	28	0.285714	1.17857	1.08	1.61111	1.28	2	2.66667	1.21739	1.23923	1.94203	1.56712	0.000288548	0.000941577	Significant	Histidine Secretory Acid Phosphatase, Putative (Fragment)
33	LdBPK_331290	39	26.5	20	17	29	25	19	28	0.906977	0.913793	0.8	0.944444	1.11538	1.19048	1.9	1.16667	0.978513	1.53333	1.567	7.0595e-07	4.3772e-06	Significant	Wd Domain, G-Beta Repeat, Putative
30	LdBPK_300530	50	27	28	21	34	25	22	30	1.13636	0.931034	1.12	1.16667	1.21429	1.04167	2.2	1.25	1.10167	1.725	1.56581	1.72748e-09	1.75584e-08	Significant	Hypothetical Protein, Conserved
30	LdBPK_302360	48	31	24	19	29	29	21	30	1.09091	1.06897	0.96	1.05556	1.03571	1.20833	2.1	1.25	1.06991	1.675	1.56555	0.802502	0.847422		Sphingosine Phosphate Lyase-Like Protein, Putative
8	LdBPK_080950	50	37.5	51	48.5	84	75.5	50	90	1.02041	1.20968	1.96154	2.425	2.625	2.90385	3.33333	3	2.02425	3.16667	1.56437	0.0761394	0.12505		Cathepsin L-Like Protease (Fragment)
29	LdBPK_290510	46	30	24	24	27	26	20	34	1.06977	1.03448	0.96	1.33333	1.03846	1.2381	2	1.47826	1.11236	1.73913	1.56346	0.576236	0.664681		Ca2+-Atpase N Terminal Autoinhibitory Domain Containing Protein, Putative
27	LdBPK_271870	43	30	25	19	30	20	20	30	1	1.03448	1.04167	1.05556	1.15385	0.952381	2	1.25	1.03966	1.625	1.56302	0.0179909	0.0351319	Significant	Hypothetical Protein, Conserved
20	LdBPK_200500	45	29	21	18	29	26	20	30	1.02273	1	0.84	0.947368	1	1.08333	1.81818	1.25	0.982238	1.53409	1.56183	0.000111978	0.000408391	Significant	Glycerol-3-Phosphate Dehydrogenase-Like Protein
31	LdBPK_311900	105	66	66	51	68	61	45	69	1.08247	0.942857	1.1	1.13333	1.07937	1.19608	2.04545	1.35294	1.08902	1.6992	1.5603	0.000354879	0.00112833	Significant	Hypothetical Protein
21	LdBPK_210970	64	35	22	21	29	18	25	49	1.30612	1.2069	0.88	1.16667	1.03571	0.782609	1.78571	1.53125	1.063	1.65848	1.56019	3.9776e-11	6.169e-10	Significant	Hypothetical Protein, Conserved
27	LdBPK_271930	40	24	24	20	26	24	15	39	0.930233	0.827586	1	1.11111	1	1.14286	1.5	1.625	1.00196	1.5625	1.55944	6.69202e-16	2.37017e-14	Significant	Hypothetical Protein, Conserved
10	LdBPK_100190	42	25	19	15	31	25	23	29	0.913043	0.862069	0.791667	0.833333	1.14815	1.13636	1.91667	1.03571	0.947437	1.47619	1.55809	0.00249498	0.00567664	Significant	Hypothetical Protein, Conserved
28	LdBPK_281890	48	40	28	24	23	24	22	37	1.11628	1.37931	1.12	1.26316	0.851852	1.09091	2	1.54167	1.13692	1.77083	1.55757	2.14016e-05	9.82815e-05	Significant	Putative Gtpase Activating Protein For Arf, Putative
24	LdBPK_241100	73	33	33	20	32	29	23	52	1.69767	1.17857	1.375	1.11111	1.18519	1.31818	1.91667	2.16667	1.31095	2.04167	1.55739	0.000364862	0.00113107	Significant	Dnaj Domain Protein, Putative
8	LdBPK_080760	193	77	72.5	48	149	123	87	153	3.93878	2.48387	2.78846	2.4	4.65625	4.73077	5.8	5.1	3.49969	5.45	1.55728	1.63635e-06	9.24364e-06	Significant	Amastin-Like Protein (Fragment)
34	LdBPK_340970	49	32	25	17	29	21	19	33	1.16667	1.10345	1	0.944444	1.16	1.05	1.9	1.43478	1.07076	1.66739	1.5572	0.329063	0.428925		Hypothetical Protein, Conserved
27	LdBPK_272410	44	31	23	21	34	31	23	32	1.02326	1.06897	0.958333	1.16667	1.30769	1.47619	2.3	1.33333	1.16685	1.81667	1.5569	0.000778018	0.00198916	Significant	Protein Kinase, Putative
25	LdBPK_250830	44	28	19	18	33	22	17	40	1.04762	1	0.791667	1	1.22222	1	1.54545	1.6	1.01025	1.57273	1.55677	1.2295e-14	3.0504e-13	Significant	Dnl Zinc Finger, Putative
22	LdBPK_220650	107	88	97	54	93	78	55	90	1.84483	2.04651	2.62162	1.92857	2.51351	2.6	3.92857	3.10345	2.25917	3.51601	1.55633	0.329562	0.428925		Hypothetical Protein, Conserved
36	LdBPK_365730	47	29	22	20	27	29	19	31	1.11905	1.03571	0.88	1.11111	1.08	1.45	2.11111	1.34783	1.11265	1.72947	1.55438	0.339378	0.436092		Hypothetical Protein, Conserved
28	LdBPK_282490	50	30	26	18	32	21	20	35	1.16279	1.03448	1.04	0.947368	1.18519	0.954545	1.81818	1.45833	1.05406	1.63826	1.55423	0.301996	0.402661		Hypothetical Protein, Conserved
15	LdBPK_150140	29	19	21	15	25.5	27	18	30	0.659091	0.678571	0.875	0.833333	0.944444	1.22727	1.5	1.2	0.869619	1.35	1.5524	0.034083	0.0603756		Zinc Finger (Ccch Type) Protein, Putative
13	LdBPK_130590	46	27	20	19	29	24	23	38	0.978723	0.964286	0.833333	1.05556	1.03571	1.09091	1.76923	1.31034	0.993087	1.53979	1.55051	0.0514356	0.08737		Kinesin, Putative
24	LdBPK_241990	58	35	34	5	18	16	5	15	1.34884	1.25	1.41667	0.277778	0.666667	0.727273	0.416667	0.625	0.94787	0.520833	0.549477	0.765734	0.826097		Hypothetical Protein, Conserved
15	LdBPK_150260	43	27	28	18	27	19	4	19	0.977273	0.964286	1.16667	1	1	0.863636	0.333333	0.76	0.99531	0.546667	0.549242	0.44086	0.533705		Wd Domain, G-Beta Repeat, Putative
2	LdBPK_020690	72	48	30	28	58	46	26	40	2.11765	3.2	2.30769	3.11111	3.41176	3.28571	1.85714	1.33333	2.90565	1.59524	0.549012	9.0599e-09	7.4896e-08	Significant	Hypothetical Protein, Unknown Function
15	LdBPK_150250	38	28	29	17	23	20	5	16	0.863636	1	1.20833	0.944444	0.851852	0.909091	0.416667	0.64	0.962893	0.528333	0.548694	4.0087e-08	3.10775e-07	Significant	Hypothetical Protein, Conserved
36	LdBPK_362090	47	26	24	21	24	21	5	13	1.11905	0.928571	0.96	1.16667	0.96	1.05	0.555556	0.565217	1.03071	0.560386	0.543688	4.15248e-18	2.0584e-16	Significant	Serine/Threonine Protein Phosphatase 2B Catalytic Subunit A2, Putative
20	LdBPK_201780	53	26	20	14	33	24	6	12	1.20455	0.896552	0.8	0.736842	1.13793	1	0.545455	0.5	0.962645	0.522727	0.543011	0.00904158	0.0191651	Significant	Hypothetical Protein, Conserved
34	LdBPK_044340	34	36	24	25	18	23	7	10	0.809524	1.24138	0.96	1.38889	0.72	1.15	0.7	0.434783	1.04497	0.567391	0.542976	0.0121235	0.0244442	Significant	Amastin-Like Surface Protein, Putative
17	LdBPK_170970	51	25	31	17	26	17	3	20	1.13333	0.833333	1.19231	0.894737	0.896552	0.73913	0.25	0.769231	0.948232	0.509615	0.537437	0.667479	0.742308		Hypothetical Protein, Conserved
34	LdBPK_342660	54	121	107.5	99.5	75	65.5	20.5	41.5	1.28571	4.17241	4.3	5.52778	3	3.275	2.05	1.80435	3.59348	1.92717	0.536297	0.0296589	0.0544845		Amastin-Like Surface Protein, Putative
34	LdBPK_341670	35	28.5	23	14	22	17	5	10	0.833333	0.982759	0.92	0.777778	0.88	0.85	0.5	0.434783	0.873978	0.467391	0.534786	0.0835827	0.136372		Amastin-Like Surface Protein, Putative
28	LdBPK_280830	43	26	23	19	21	10	3	15	1	0.896552	0.92	1	0.777778	0.454545	0.272727	0.625	0.841479	0.448864	0.533422	0.739351	0.804206		Hypothetical Protein, Conserved
9	LdBPK_091620	49	35.5	29	29	22	21	4	22	1.11364	1.26786	1.16	1.61111	0.785714	0.913043	0.333333	0.88	1.14189	0.606667	0.531281	0.000335307	0.00107995	Significant	Radial Spoke Protein 11
28	LdBPK_282650	43	30	33	28	23	17	2	23	1	1.03448	1.32	1.47368	0.851852	0.772727	0.181818	0.958333	1.07546	0.570076	0.530077	0.139947	0.207826		Ribosomal Protein S29, Putative
25	LdBPK_252260	48	34	22	21	27	23	6	15	1.14286	1.21429	0.916667	1.16667	1	1.04545	0.545455	0.6	1.08099	0.572727	0.529818	0.0595449	0.0991083		Hypothetical Protein, Conserved
25	LdBPK_252250	50	30	29	16	28	20	3	21	1.19048	1.07143	1.20833	0.888889	1.03704	0.909091	0.272727	0.84	1.05088	0.556364	0.529429	0.000161513	0.000580509	Significant	Hypothetical Protein, Conserved
16	LdBPK_160930	81	72	56	32	58	39	10	35	1.84091	2.48276	2.24	1.77778	2	1.69565	0.769231	1.34615	2.00618	1.05769	0.527216	2.02748e-07	1.39844e-06	Significant	Flagellar Calcium-Binding Protein, Putative
7	LdBPK_070520	43	14	27	21	28	28	6	15	0.977273	0.482759	1.08	1.16667	1	1.21739	0.461538	0.576923	0.987348	0.519231	0.525884	6.46448e-05	0.000271539	Significant	Hypothetical Protein, Conserved
11	LdBPK_110010	53	34	27	16	30	16	7	10	1.17778	1.17241	1.08	0.888889	1	0.64	0.636364	0.4	0.99318	0.518182	0.52174	6.49593e-23	8.06e-21	Significant	Hypothetical Protein, Conserved
24	LdBPK_241300	39	28	29	30	21	20	4	19	0.906977	1	1.20833	1.66667	0.777778	0.909091	0.333333	0.791667	1.07814	0.5625	0.521731	0.546922	0.633817		Amastin-Like Surface Protein-Like Protein
21	LdBPK_212100	45	31	29	24	17	20	4	24	0.918367	1.06897	1.16	1.33333	0.607143	0.869565	0.285714	0.75	0.992896	0.517857	0.521562	7.29164e-11	1.0044e-09	Significant	Hypothetical Protein, Conserved
13	LdBPK_130120	57	31	30.5	15	34	33	8	18	1.21277	1.10714	1.27083	0.833333	1.21429	1.5	0.615385	0.62069	1.18973	0.618037	0.519478	1.1726e-09	1.26157e-08	Significant	Hypothetical Protein, Conserved
35	LdBPK_352070	40	33	22	20	28	26	3	18	0.930233	1.17857	0.916667	1.11111	1.07692	1.2381	0.333333	0.782609	1.07527	0.557971	0.518914	0.00599831	0.0131644	Significant	Hypothetical Protein
33	LdBPK_331890	46	26.5	29	23	26	24	3	20	1.06977	0.913793	1.16	1.27778	1	1.14286	0.3	0.833333	1.09403	0.566667	0.517961	7.63098e-09	6.52497e-08	Significant	Histone Methylation Protein Dot1, Putative
14	LdBPK_140200	39	40	34	23.5	39	32	6	21	0.928571	1.48148	1.41667	1.38235	1.5	1.52381	0.545455	0.875	1.37215	0.710227	0.517603	0.0212941	0.0404898	Significant	Bardet-Biedl Syndrome 18 Protein
34	LdBPK_341150	134	125	102	62.5	91	70	20	42	3.19048	4.31034	4.08	3.47222	3.64	3.5	2	1.82609	3.69884	1.91304	0.517201	5.91642e-15	1.8352e-13	Significant	Amastin-Like Surface Protein, Putative
27	LdBPK_272270	47	44	31	17	30	22	5	17	1.09302	1.51724	1.29167	0.944444	1.15385	1.04762	0.5	0.708333	1.17464	0.604167	0.514342	0.388513	0.481756		Hypothetical Protein, Conserved
36	LdBPK_363860	44	24.5	27	17	19	11	1	18	1.04762	0.875	1.08	0.944444	0.76	0.55	0.111111	0.782609	0.876177	0.44686	0.510011	0.454238	0.542383		Calmodulin, Putative
13	LdBPK_130270	55	32	28.5	16	34	24	4	24	1.17021	1.14286	1.1875	0.888889	1.21429	1.09091	0.307692	0.827586	1.11578	0.567639	0.50874	0.130735	0.196498		Alba-Domain Protein 1
24	LdBPK_241350	58	34	30	26	20	25	1	27	1.34884	1.21429	1.25	1.44444	0.740741	1.13636	0.0833333	1.125	1.18911	0.604167	0.508082	0.000361267	0.00113107	Significant	Peptidyl-Prolyl Cis-Trans Isomerase-Like Protein
2	LdBPK_020710	100	56	48	34	64	54	24	59	2.94118	3.73333	3.69231	3.77778	3.76471	3.85714	1.71429	1.96667	3.62774	1.84048	0.507334	0.32788	0.428925		Peptidyl-Dipeptidase, Putative
33	LdBPK_330320	41	29	28	19	22	21	3	17	0.953488	1	1.12	1.05556	0.846154	1	0.3	0.708333	0.995866	0.504167	0.506259	0.018367	0.0355861	Significant	Autophagocytosis Protein, Putative
33	LdBPK_330710	41	41	29	20	28	33	6	15	0.953488	1.41379	1.16	1.11111	1.07692	1.57143	0.6	0.625	1.21446	0.6125	0.50434	0.642111	0.723834		Hypothetical Protein, Conserved
33	LdBPK_331350	52	53	30	23	31	29	5	20	1.2093	1.82759	1.2	1.27778	1.19231	1.38095	0.5	0.833333	1.34799	0.666667	0.494564	0.0012898	0.00304638	Significant	Thioredoxin, Putative
34	LdBPK_341690	39	33	23	13	21	19	6	7	0.928571	1.13793	0.92	0.722222	0.84	0.95	0.6	0.304348	0.916454	0.452174	0.493395	0.000399639	0.00120866	Significant	Amastin-Like Surface Protein, Putative
26	LdBPK_262300	55	50	39	24	39	27	6	18	0.982143	1.21951	1.14706	0.923077	1.05405	0.931034	0.428571	0.6	1.04281	0.514286	0.493171	0.0323083	0.0581063		Hypothetical Protein, Conserved
10	LdBPK_100360	31	30	31	18	29	26	8	10	0.673913	1.03448	1.29167	1	1.07407	1.18182	0.666667	0.357143	1.04266	0.511905	0.490961	0.0318557	0.0580899		Folate/Biopterin Transporter, Putative
24	LdBPK_240010	41	27	23	20	24	23	4	15	0.953488	0.964286	0.958333	1.11111	0.888889	1.04545	0.333333	0.625	0.986927	0.479167	0.485514	0.270965	0.370242		Pyruvate Dehydrogenase (Lipoamide) Kinase, Putative
1	LdBPK_010310	52	31	35	20	33	19	6	16	1.2093	1.10714	1.4	1.17647	1.06452	0.76	0.428571	0.615385	1.11957	0.521978	0.46623	3.9914e-16	1.6492e-14	Significant	Acidocalcisomal Exopolyphosphatase, Putative
19	LdBPK_191500	73	37	26	24.5	26	20	7	11	1.78049	1.37037	1.13043	1.44118	1.04	1	0.7	0.5	1.29374	0.6	0.46377	0.531667	0.619031		Hypothetical Protein, Conserved
1	LdBPK_010340	54	35	27	19	24	20	7	12	1.25581	1.25	1.08	1.11765	0.774194	0.8	0.5	0.461538	1.04628	0.480769	0.459505	6.65913e-11	9.71576e-10	Significant	Hypothetical Protein, Conserved
24	LdBPK_242400	53	33	37	27	29	24	3	22	1.23256	1.17857	1.54167	1.5	1.07407	1.09091	0.25	0.916667	1.26963	0.583333	0.459451	6.69577e-05	0.0002716	Significant	Hypothetical Protein, Conserved

## Sheet: Table S5
Table S5 : Multicopy genes (tandem arrays) with highly variable copy numbers between Sri Lankan L. donovani CL and VL isolates
**Our criteria was to retain the genes with an average copy number per gene (Avg_CL/Avg_VL) > 0.5; In addition to these we also retained the genes that showed an average of 0.4 with few decimal places (10 such genes) in order to aviod missing anything important in the margin. All such genes were given 1 for their haploid number value.
Chr	OrthoMCL ID	Product Description	No of genes in reference	Raw Haploid CL	Haploid number CL	Raw Haploid VL	Haploid number VL	VL/CL Ratio
27	OG5_127093	D-Lactate Dehydrogenase-Like Protein	1	4.10151	4.10151	32.6375	32.6375	7.95743
27	OG5_126731	Branched-Chain Amino Acid Aminotransferase, Putative	1	5.05504	5.05504	34.5625	34.5625	6.83724
29	OG5_131290	Nodulin-Like, Putative	1	1.45882	1.45882	6.43478	6.43478	4.41095
23	OG5_154577	Hypothetical Protein, Conserved	1	1.04694	1.04694	4.42167	4.42167	4.22343
23	OG5_181194	Hypothetical Protein, Conserved	1	1.30703	1.30703	5.04	5.04	3.85607
23	OG5_150800	Checkpoint Protein Hus1	1	1.2221	1.2221	4.70333	4.70333	3.84856
21	OG5_126575	Histone H4	1	0.410955	1	1.56364	1.56364	3.80489
23	OG5_127096	Tryptophanyl-Trna Synthetase, Putative	1	1.30672	1.30672	4.53667	4.53667	3.47179
23	OG5_180874	Zinc Finger, C3Hc4 Type (Ring Finger) Containing Protein, Putative	1	1.32875	1.32875	4.07	4.07	3.06302
23	OG5_133937	Pteridine Reductase 1	1	1.24442	1.24442	3.75667	3.75667	3.0188
10	OG5_126749	Major Surface Protease Gp63, Putative	2	7.34	7	20.67	21	3
15	OG5_126873	60S Acidic Ribosomal Protein P2, Putative	2	1.14	1	2.53	3	3
11	OG5_129785	Aminopeptidase, Putative	2	1.13	1	2.84	3	3
22	OG5_127132	60S Ribosomal Protein L14, Putative	2	1.25	1	2.8	3	3
29	OG5_128527	Asparagine Synthase, Putative	1	1.14501	1.14501	3.31957	3.31957	2.89915
23	OG5_127707	Argininosuccinate Synthase, Putative	1	2.23792	2.23792	5.53167	5.53167	2.47179
23	OG5_161871	Hypothetical Protein, Conserved	1	1.30792	1.30792	3.23	3.23	2.46956
35	OG5_149017	Hypothetical Protein, Conserved	1	0.963873	0.963873	2.29469	2.29469	2.38069
31	OG5_236282	Tuzin	1	1.65668	1.65668	3.77273	3.77273	2.27729
23	OG5_157937	Hypothetical Protein, Conserved	1	1.22266	1.22266	2.775	2.775	2.26964
23	OG5_157936	Hypothetical Protein, Conserved	1	1.1943	1.1943	2.655	2.655	2.22306
27	OG5_148785	Hypothetical Protein, Conserved	1	2.20784	2.20784	4.70833	4.70833	2.13255
28	OG5_126707	Zinc Transporter, Putative	1	2.49263	2.49263	5.2803	5.2803	2.11837
34	OG5_143904	Amastin Surface Glycoprotein, Putative	1	3.20993	3.20993	6.7413	6.7413	2.10014
29	OG5_182692	Wd Domain, G-Beta Repeat, Putative	1	0.947232	0.947232	1.97609	1.97609	2.08617
24	OG5_180842	F-Box Domain/Galactose Oxidase, Central Domain/Kelch Motif Containing Protein, Putative	1	1.10805	1.10805	2.29167	2.29167	2.0682
36	OG5_149096	Trna Intron Endonuclease, Catalytic C-Terminal Domain Containing Protein, Putative	1	0.98746	0.98746	2.01449	2.01449	2.04007
36	OG5_166789	Hypothetical Protein, Conserved	1	1.04378	1.04378	2.12802	2.12802	2.03876
24	OG5_148675	Hypothetical Protein, Conserved	1	1.18464	1.18464	2.39583	2.39583	2.02242
9	OG5_236221	Hypothetical Protein	1	5.01214	5.01214	10.1348	10.1348	2.02205
23	OG5_126561	Atp-Binding Cassette Protein Subfamily C, Member 5, Putative	3	4.07	4	7.67	8	2
20	OG5_142209	Hypothetical Protein	2	2.15	2	3.73	4	2
9	OG5_145872	Atg8/Aut7/Apg8/Paz2, Putative	3	1.14	1	2.22	2	2
20	OG5_127543	N-Acyl-L-Amino Acid Amidohydrolase	2	1.31	1	2.26	2	2
10	OG5_126569	Core Histone H2A/H2B/H3/H4, Putative	2	1.22	1	2.49	2	2
4	OG5_127180	Nascent Polypeptide Associated Complex Subunit- Like Protein, Copy 2	2	1.49	1	1.66	2	2
17	OG5_131107	Acyl Coa Binding Protein, Putative	2	1.38	1	1.96	2	2
26	OG5_127046	40S Ribosomal Protein S33, Putative	2	1.29	1	1.67	2	2
29	OG5_138981	Kinesin, Putative	2	1.43	1	1.82	2	2
36	OG5_127137	40S Ribosomal Protein S10, Putative	2	1.36	1	1.58	2	2
36	OG5_158724	Histidine Secretory Acid Phosphatase, Putative	2	1.43	1	2.44	2	2
29	OG5_184203	Histone H2A, Putative	2	1.36	1	1.75	2	2
24	OG5_129416	Helicase-Like Protein , Putative	1	1.23384	1.23384	2.45833	2.45833	1.99243
24	OG5_148674	Hypothetical Protein, Conserved	1	1.22652	1.22652	2.4375	2.4375	1.98734
36	OG5_128801	Dihydrouridine Synthase Domain Protein-Like Protein	1	0.945238	0.945238	1.87681	1.87681	1.98554
24	OG5_126599	Pre-Mrna Splicing Factor, Putative	1	1.20374	1.20374	2.35417	2.35417	1.9557
10	OG5_204187	Hypothetical Protein	1	1.13715	1.13715	2.22024	2.22024	1.95246
35	OG5_127623	Proteasome Alpha 1 Subunit, Putative	1	0.988826	0.988826	1.92754	1.92754	1.94932
32	OG5_183949	Hypothetical Protein, Conserved	1	1.05351	1.05351	2.0375	2.0375	1.934
14	OG5_148412	Hypothetical Protein, Conserved	1	1.27298	1.27298	2.45644	2.45644	1.92968
8	OG5_145959	Hypothetical Protein, Conserved	1	2.03503	2.03503	3.88333	3.88333	1.90824
34	OG5_126999	Ribosomal Protein S26	1	1.12798	1.12798	2.11304	2.11304	1.8733
30	OG5_127139	Ribosomal Protein S26, Putative	1	1.08455	1.08455	2.02083	2.02083	1.86329
28	OG5_154601	Hypothetical Protein, Conserved	1	1.10573	1.10573	2.05303	2.05303	1.85672
24	OG5_146510	Akap7 2'5' Rna Ligase-Like Domain Containing Protein, Putative	1	1.18186	1.18186	2.1875	2.1875	1.85089
35	OG5_184112	Hypothetical Protein, Conserved	1	0.998235	0.998235	1.81401	1.81401	1.81722
36	OG5_154736	Hypothetical Protein, Conserved	1	1.04487	1.04487	1.89372	1.89372	1.8124
12	OG5_135520	Hypothetical Protein, Conserved	1	17.4326	17.4326	31.5473	31.5473	1.80968
25	OG5_150790	Ankyrin Repeats (Many Copies), Putative	1	0.989528	0.989528	1.78545	1.78545	1.80435
28	OG5_183792	Hypothetical Protein, Conserved	1	0.93827	0.93827	1.69129	1.69129	1.80256
30	OG5_127457	Rna-Binding Protein, Putative	1	1.04338	1.04338	1.87917	1.87917	1.80104
35	OG5_128987	Enoyl-Coa Hydratase/Isomerase Family Protein, Conserved	1	1.13558	1.13558	2.04106	2.04106	1.79738
8	OG5_140183	Bacterial Transferase Hexapeptide (Six Repeats), Putative	1	1.01148	1.01148	1.81667	1.81667	1.79605
30	OG5_127148	Histone-Binding Protein Rbbp4 Or Subunit C Of Caf1 Complex/Wd Domain, G-Beta Repeat, Putative	1	1.09878	1.09878	1.97083	1.97083	1.79366
11	OG5_147954	Sec20, Putative	1	1.11395	1.11395	1.99636	1.99636	1.79215
21	OG5_151606	Hypothetical Protein, Conserved	1	0.907154	0.907154	1.625	1.625	1.79132
20	OG5_183557	Hypothetical Protein	1	0.860936	0.860936	1.54167	1.54167	1.79069
8	OG5_183583	Hypothetical Protein, Conserved	1	2.02761	2.02761	3.61667	3.61667	1.78371
36	OG5_129213	Endonuclease V, Putative	1	0.84672	0.84672	1.50725	1.50725	1.7801
30	OG5_126846	60S Acidic Ribosomal Protein P3	1	1.68294	1.68294	2.975	2.975	1.76774
36	OG5_144319	Set Domain Protein, Putative	1	1.05352	1.05352	1.86232	1.86232	1.76771
19	OG5_145760	Hypothetical Protein, Conserved	1	1.03894	1.03894	1.83636	1.83636	1.76753
26	OG5_140921	Hypothetical Protein, Conserved	1	1.91265	1.91265	3.37143	3.37143	1.7627
35	OG5_165149	Zinc Finger C-X8-C-X5-C-X3-H Type (And Similar), Putative	1	1.11078	1.11078	1.95169	1.95169	1.75704
23	OG5_128256	Terbinafine Resistance Locus Protein (Yip1)	1	2.19179	2.19179	3.835	3.835	1.74971
24	OG5_183646	Hypothetical Protein, Conserved	1	1.2146	1.2146	2.125	2.125	1.74955
19	OG5_204208	Hypothetical Protein, Conserved	1	1.0161	1.0161	1.77727	1.77727	1.74912
23	OG5_161872	Hypothetical Protein, Conserved	1	2.36913	2.36913	4.14	4.14	1.74747
31	OG5_236288	Hypothetical Protein, Conserved	1	0.873537	0.873537	1.51604	1.51604	1.73552
30	OG5_183855	Hypothetical Protein, Conserved	1	0.963523	0.963523	1.66667	1.66667	1.72976
35	OG5_184109	Hypothetical Protein, Conserved	1	1.03215	1.03215	1.78502	1.78502	1.72942
34	OG5_173473	Hypothetical Protein, Conserved	1	0.986038	0.986038	1.70435	1.70435	1.72848
36	OG5_184137	Hypothetical Protein, Conserved	1	0.981376	0.981376	1.68599	1.68599	1.71799
23	OG5_154579	Hypothetical Protein, Conserved	1	1.07692	1.07692	1.84333	1.84333	1.71168
34	OG5_127080	40S Ribosomal Protein S19-Like Protein	1	0.936377	0.936377	1.60217	1.60217	1.71103
24	OG5_127882	Mnd1 Family, Putative	1	1.16951	1.16951	2	2	1.71011
27	OG5_128187	Wd-Repeat Protein	1	1.00993	1.00993	1.725	1.725	1.70804
19	OG5_183464	Hypothetical Protein, Conserved	1	0.952661	0.952661	1.62273	1.62273	1.70336
35	OG5_143878	Protein Phosphatase, Putative	1	1.02963	1.02963	1.75362	1.75362	1.70317
32	OG5_157992	Hypothetical Protein, Conserved	1	1.03138	1.03138	1.75	1.75	1.69676
35	OG5_151338	Hypothetical Protein, Conserved	1	1.09334	1.09334	1.85266	1.85266	1.6945
20	OG5_183559	Hypothetical Protein, Conserved	1	1.0875	1.0875	1.84091	1.84091	1.69279
30	OG5_151761	Hypothetical Protein, Conserved	1	1.11604	1.11604	1.87917	1.87917	1.68378
22	OG5_148631	Hypothetical Protein, Conserved	1	1.03676	1.03676	1.74507	1.74507	1.6832
36	OG5_184139	Hypothetical Protein, Conserved	1	0.931693	0.931693	1.56522	1.56522	1.67997
35	OG5_161916	Actin-Like Protein, Putative	1	1.10993	1.10993	1.86232	1.86232	1.67788
36	OG5_151852	Hypothetical Protein, Conserved	1	1.16241	1.16241	1.94203	1.94203	1.6707
31	OG5_139635	Amino Acid Permease	4	2.73	3	4.74	5	1.66667
36	OG5_149043	Afadin- And Alpha -Actinin-Binding, Putative	1	1.10341	1.10341	1.83816	1.83816	1.66589
19	OG5_143921	Hypothetical Protein, Conserved	1	1.20062	1.20062	2	2	1.6658
32	OG5_154689	Hypothetical Protein, Conserved	1	1.09363	1.09363	1.82083	1.82083	1.66495
30	OG5_148857	Psp1 C-Terminal Conserved Region Containing Protein, Putative	1	1.08101	1.08101	1.7875	1.7875	1.65355
35	OG5_148978	Hypothetical Protein, Conserved	1	1.05568	1.05568	1.73671	1.73671	1.64512
28	OG5_151746	Adp-Ribosylglycohydrolase, Putative	1	1.02763	1.02763	1.6875	1.6875	1.64213
21	OG5_148217	Rna Polymerase Iii Transcription Factor (Tf)Iiic Subunit, Putative	1	0.992786	0.992786	1.62946	1.62946	1.6413
32	OG5_154680	Hypothetical Protein, Conserved	1	1.04662	1.04662	1.71667	1.71667	1.64021
28	OG5_183775	Hypothetical Protein, Conserved	1	0.948823	0.948823	1.55492	1.55492	1.63879
36	OG5_127325	Nudix Hydrolase Protein, Conserved	1	1.05627	1.05627	1.72947	1.72947	1.63734
35	OG5_184072	Hypothetical Protein, Conserved	1	1.26597	1.26597	2.07246	2.07246	1.63705
28	OG5_183790	Hypothetical Protein, Conserved	1	0.992772	0.992772	1.625	1.625	1.63683
33	OG5_173526	Hypothetical Protein, Conserved	1	0.920663	0.920663	1.50417	1.50417	1.63379
35	OG5_149025	Zinc-Binding Domain Containing Protein, Putative	1	1.01684	1.01684	1.65942	1.65942	1.63193
21	OG5_148096	U4/U6 Small Nuclear Ribonuclear Protein, Putative	1	1.04163	1.04163	1.69866	1.69866	1.63078
28	OG5_161891	Hypothetical Protein, Conserved	1	1.04541	1.04541	1.70455	1.70455	1.6305
6	OG5_128066	Trm112P-Like Protein, Putative	1	1.02244	1.02244	1.66667	1.66667	1.63009
36	OG5_145223	Phd-Like Zinc-Binding Domain Containing Protein, Putative	1	0.94037	0.94037	1.5314	1.5314	1.62851
25	OG5_183677	Hypothetical Protein, Conserved	1	1.10592	1.10592	1.8	1.8	1.6276
35	OG5_129928	Heat Shock Factor Binding Protein 1, Putative	1	0.973452	0.973452	1.58213	1.58213	1.62527
18	OG5_151533	Hypothetical Protein, Conserved	1	1.09126	1.09126	1.77083	1.77083	1.62275
35	OG5_133114	Chaperone Protein Dnaj, Putative	1	1.03356	1.03356	1.67391	1.67391	1.61955
30	OG5_128349	Rf-1 Domain Containing Protein, Putative	1	1.13062	1.13062	1.82917	1.82917	1.61784
30	OG5_151772	Hypothetical Protein, Conserved	1	0.994426	0.994426	1.60833	1.60833	1.61735
36	OG5_184151	Hypothetical Protein, Conserved	1	1.0528	1.0528	1.69565	1.69565	1.61061
28	OG5_148805	Hypothetical Protein, Conserved	1	1.05996	1.05996	1.70455	1.70455	1.60813
32	OG5_154704	Rna-Binding, Protein, Putative	1	1.01886	1.01886	1.6375	1.6375	1.60719
26	OG5_132023	Lys-63-Specific Deubiquitinase Brcc36, Putative	1	1.11937	1.11937	1.79524	1.79524	1.6038
21	OG5_151598	Hypothetical Protein, Conserved	1	0.991861	0.991861	1.58929	1.58929	1.60233
9	OG5_183257	Hypothetical Protein, Conserved	1	1.04657	1.04657	1.675	1.675	1.60046
18	OG5_183455	Btb/Poz Domain Containing Protein, Putative	1	1.10612	1.10612	1.76667	1.76667	1.59718
36	OG5_149078	Small Nuclear Rna-Activating Protein	1	1.14347	1.14347	1.82609	1.82609	1.59698
27	OG5_148767	Hypothetical Protein, Conserved	1	0.973796	0.973796	1.55417	1.55417	1.59599
33	OG5_146067	Zinc Finger Containing Protein, Putative	1	0.987694	0.987694	1.575	1.575	1.59462
36	OG5_184190	Cop9 Signalosome Complex Subunit, Putative	1	1.20738	1.20738	1.92512	1.92512	1.59446
11	OG5_174709	Alpha/Beta Hydrolase Family, Putative	1	1.11709	1.11709	1.78	1.78	1.59343
28	OG5_174649	Membrane-Bound Acid Phosphatase, Putative	1	1.02021	1.02021	1.625	1.625	1.59282
34	OG5_129179	Peroxisome Biosynthesis Protein-Like Protein	1	0.992507	0.992507	1.58043	1.58043	1.59237
35	OG5_184084	Hypothetical Protein, Conserved	1	1.13556	1.13556	1.80676	1.80676	1.59108
18	OG5_182667	Hypothetical Protein, Conserved	1	1.1202	1.1202	1.77917	1.77917	1.58826
34	OG5_154564	Hypothetical Protein, Conserved	1	0.993891	0.993891	1.57826	1.57826	1.58796
36	OG5_146102	Hypothetical Protein, Conserved	1	1.04114	1.04114	1.64976	1.64976	1.58457
32	OG5_146061	Rna Binding Protein, Putative	1	1.12823	1.12823	1.7875	1.7875	1.58434
19	OG5_148222	Hypothetical Protein, Conserved	1	1.04775	1.04775	1.65909	1.65909	1.58348
21	OG5_147049	Hypothetical Protein, Conserved	1	1.03629	1.03629	1.63839	1.63839	1.58102
36	OG5_184121	Hypothetical Protein, Conserved	1	1.01968	1.01968	1.61111	1.61111	1.58001
33	OG5_148964	Hypothetical Protein, Conserved	1	1.05921	1.05921	1.67083	1.67083	1.57744
18	OG5_139903	Cyclosporin 16, Putative	1	1.10997	1.10997	1.75	1.75	1.57662
33	OG5_148908	Hypothetical Protein, Conserved	1	0.95691	0.95691	1.50833	1.50833	1.57625
18	OG5_183454	Hypothetical Protein, Conserved	1	1.00052	1.00052	1.575	1.575	1.57418
36	OG5_149107	Dnaj Domain Containing Protein, Putative	1	1.06698	1.06698	1.67633	1.67633	1.57109
18	OG5_183449	Hypothetical Protein, Conserved	1	1.11007	1.11007	1.74167	1.74167	1.56897
35	OG5_148976	Hypothetical Protein, Conserved	1	1.11803	1.11803	1.75362	1.75362	1.56849
30	OG5_183846	Hypothetical Protein, Conserved	1	1.12126	1.12126	1.75833	1.75833	1.56817
35	OG5_126576	Histone H7	1	0.976725	0.976725	1.5314	1.5314	1.56789
33	OG5_154720	Wd Domain, G-Beta Repeat, Putative	1	0.978513	0.978513	1.53333	1.53333	1.567
30	OG5_181544	Hypothetical Protein, Conserved	1	1.10167	1.10167	1.725	1.725	1.56581
30	OG5_128248	Sphingosine 1-Phosphate Lyase	1	1.06991	1.06991	1.675	1.675	1.56555
29	OG5_183800	Ca2+-Atpase N Terminal Autoinhibitory Domain Containing Protein, Putative	1	1.11236	1.11236	1.73913	1.73913	1.56346
27	OG5_143849	Hypothetical Protein, Conserved	1	1.03966	1.03966	1.625	1.625	1.56302
20	OG5_145937	Glycerol-3-Phosphate Dehydrogenase-Like Protein	1	0.982238	0.982238	1.53409	1.53409	1.56183
31	OG5_183914	Hypothetical Protein, Conserved	1	1.08902	1.08902	1.6992	1.6992	1.5603
21	OG5_148594	Hypothetical Protein, Conserved	1	1.063	1.063	1.65848	1.65848	1.56019
27	OG5_171360	Hypothetical Protein, Conserved	1	1.00196	1.00196	1.5625	1.5625	1.55944
28	OG5_183783	Putative Gtpase Activating Protein For Arf, Putative	1	1.13692	1.13692	1.77083	1.77083	1.55757
24	OG5_143840	Dnaj Domain Protein, Putative	1	1.31095	1.31095	2.04167	2.04167	1.55739
34	OG5_183499	Hypothetical Protein, Conserved	1	1.07076	1.07076	1.66739	1.66739	1.5572
27	OG5_172545	Protein Kinase, Putative	1	1.16685	1.16685	1.81667	1.81667	1.5569
25	OG5_128569	Dnl Zinc Finger Containing Protein, Putative	1	1.01025	1.01025	1.57273	1.57273	1.55677
22	OG5_145964	Hypothetical Protein, Conserved	1	2.25917	2.25917	3.51601	3.51601	1.55633
36	OG5_184177	Hypothetical Protein, Conserved	1	1.11265	1.11265	1.72947	1.72947	1.55438
28	OG5_183787	Hypothetical Protein, Conserved	1	1.05406	1.05406	1.63826	1.63826	1.55423
13	OG5_183331	Kinesin, Putative	1	0.993087	0.993087	1.53979	1.53979	1.55051
9	OG5_148323	Hypothetical Protein, Conserved	1	0.975327	0.975327	1.51167	1.51167	1.54991
30	OG5_148845	Hypothetical Protein, Conserved	1	1.25014	1.25014	1.9375	1.9375	1.54983
8	OG5_127918	Zinc Finger, C3Hc4 Type (Ring Finger) Containing Protein, Putative	1	2.43093	2.43093	3.76667	3.76667	1.54947
36	OG5_128897	Leucine Rich Repeat, Putative	1	0.987169	0.987169	1.52899	1.52899	1.54886
27	OG5_148799	Hypothetical Protein, Conserved	1	1.15703	1.15703	1.79167	1.79167	1.5485
35	OG5_143398	Proteasome Activator Protein Pa26, Putative	1	1.19186	1.19186	1.84541	1.84541	1.54835
30	OG5_183842	Hypothetical Protein, Conserved	1	1.14223	1.14223	1.76667	1.76667	1.54668
36	OG5_144818	Telomerase Reverse Transcriptase, Putative	1	1.0845	1.0845	1.67633	1.67633	1.54572
32	OG5_153898	Trna Pseudouridine Synthase D (Trud), Putative	1	1.14777	1.14777	1.77083	1.77083	1.54285
9	OG5_183260	Hypothetical Protein, Conserved	1	1.00795	1.00795	1.555	1.555	1.54273
36	OG5_146495	Hypothetical Protein, Conserved	1	1.15026	1.15026	1.77295	1.77295	1.54134
35	OG5_179299	Hypothetical Protein, Conserved	1	1.12077	1.12077	1.72705	1.72705	1.54095
36	OG5_149102	Predicted C2 Domain Protein	1	1.0087	1.0087	1.55314	1.55314	1.53974
32	OG5_128936	Hypothetical Protein, Conserved	1	1.02312	1.02312	1.575	1.575	1.5394
18	OG5_148483	Zinc Finger Containing Protein, Putative	1	1.08839	1.08839	1.675	1.675	1.53897
18	OG5_183452	Ttaggg Binding Factor, Putative	1	1.09755	1.09755	1.6875	1.6875	1.53752
5	OG5_128157	Sperm-Tail Pg-Rich Repeat, Putative	1	1.0196	1.0196	1.56667	1.56667	1.53656
35	OG5_129026	Anaphase Promoting Complex Subunit Protein, Putative	1	1.0109	1.0109	1.55314	1.55314	1.53639
28	OG5_127516	Receptor For Activated C Kinase 1	1	2.1119	2.1119	3.24242	3.24242	1.53531
25	OG5_183671	Hypothetical Protein, Conserved	1	0.996663	0.996663	1.52909	1.52909	1.53421
6	OG5_148279	Hypothetical Protein, Conserved	1	1.11337	1.11337	1.70767	1.70767	1.53379
34	OG5_151563	Hypothetical Protein, Conserved	1	1.09919	1.09919	1.68478	1.68478	1.53275
32	OG5_157994	Hypothetical Protein, Conserved	1	1.00105	1.00105	1.53333	1.53333	1.53173
33	OG5_148952	Rna Editing Complex Protein Mp46	1	1.10757	1.10757	1.69583	1.69583	1.53113
25	OG5_145295	Hypothetical Protein, Conserved	1	1.08079	1.08079	1.65455	1.65455	1.53087
13	OG5_148381	Hypothetical Protein, Conserved	1	1.01371	1.01371	1.55172	1.55172	1.53074
4	OG5_126560	Surface Antigen-Like Protein	1	1.0293	1.0293	1.57333	1.57333	1.52855
19	OG5_139180	Hypothetical Protein, Conserved	1	1.14848	1.14848	1.75455	1.75455	1.5277
36	OG5_151861	Kinetoplastid Kinetochore Protein 1, Putative	1	1.06735	1.06735	1.63043	1.63043	1.52755
32	OG5_183988	Hypothetical Protein, Conserved	1	1.14078	1.14078	1.74167	1.74167	1.52673
29	OG5_157961	Hypothetical Protein, Conserved	1	1.08796	1.08796	1.66087	1.66087	1.5266
32	OG5_154655	Kinetoplast Polyadenylation/Uridylation Factor 2, Putative	1	0.985723	0.985723	1.50417	1.50417	1.52595
36	OG5_146122	Hypothetical Protein, Conserved	1	1.02423	1.02423	1.5628	1.5628	1.52583
36	OG5_151246	Morn Repeat, Putative	1	1.02534	1.02534	1.5628	1.5628	1.52417
28	OG5_143933	Iq Calmodulin-Binding Motif Containing Protein, Putative	1	1.08116	1.08116	1.64583	1.64583	1.52228
27	OG5_148775	Hypothetical Protein, Conserved	1	1.06501	1.06501	1.62083	1.62083	1.5219
29	OG5_134055	Ras-Like Small Gtpases, Putative	1	1.08584	1.08584	1.65217	1.65217	1.52156
35	OG5_131531	Zinc Finger Protein Family Member, Putative	1	1.20985	1.20985	1.84058	1.84058	1.52132
32	OG5_183996	Hypothetical Protein, Conserved	1	1.04455	1.04455	1.5875	1.5875	1.51979
25	OG5_141763	Histone Rna Hairpin-Binding Protein Rna-Binding Domain Containing Protein, Putative	1	1.05519	1.05519	1.60364	1.60364	1.51975
36	OG5_147195	Tpr-Repeat-Containing Chaperone Protein Dnaj, Putative	1	1.02905	1.02905	1.5628	1.5628	1.51869
20	OG5_183558	Hypothetical Protein, Conserved	1	1.04636	1.04636	1.58902	1.58902	1.51861
35	OG5_130040	Dna Replication Licensing Factor Mcm9, Putative	1	1.1605	1.1605	1.76087	1.76087	1.51734
25	OG5_183668	Hypothetical Protein, Conserved	1	1.052	1.052	1.59455	1.59455	1.51573
30	OG5_155315	Aaa Domain Containing Protein, Putative	1	1.03986	1.03986	1.575	1.575	1.51463
23	OG5_145972	Hypothetical Protein, Conserved	1	1.02706	1.02706	1.555	1.555	1.51404
1	OG5_148232	Hsp70-Like Protein	1	1.14541	1.14541	1.73352	1.73352	1.51344
1	OG5_151423	Hypothetical Protein, Conserved	1	1.15824	1.15824	1.75275	1.75275	1.51328
5	OG5_132153	Nitroreductase-Like Protein	1	1.30493	1.30493	1.97381	1.97381	1.51258
36	OG5_128770	Vacuolar Protein Sorting-Associated Protein-Like Protein	1	1.14537	1.14537	1.73188	1.73188	1.51207
4	OG5_183154	Hypothetical Protein, Conserved	1	1.07929	1.07929	1.63167	1.63167	1.5118
5	OG5_148253	Hypothetical Protein, Conserved	1	1.03053	1.03053	1.55714	1.55714	1.51101
36	OG5_184148	Hypothetical Protein, Conserved	1	1.13556	1.13556	1.71498	1.71498	1.51025
33	OG5_184012	Hypothetical Protein, Conserved	1	1.07614	1.07614	1.625	1.625	1.51003
36	OG5_146103	Enoyl-Coa Hydratase/Isomerase Family/2-Enoyl-Coa Hydratase C-Terminal Region Containing Protein, Putative	1	1.07328	1.07328	1.61836	1.61836	1.50786
23	OG5_148091	Hypothetical Protein, Conserved	1	1.03113	1.03113	1.55333	1.55333	1.50643
35	OG5_141804	Zinc Finger Protein, Putative	1	1.10999	1.10999	1.66908	1.66908	1.50369
35	OG5_148977	Hypothetical Protein, Conserved	1	1.02504	1.02504	1.54106	1.54106	1.50342
25	OG5_183672	Hypothetical Protein, Conserved	1	1.07853	1.07853	1.62	1.62	1.50204
36	OG5_150025	Fyve Zinc Finger Containing Protein, Putative	1	1.00392	1.00392	1.50725	1.50725	1.50137
29	OG5_127050	Ribosomal Protein L1A, Putative	3	4.24	4	5.52	6	1.5
27	OG5_126558	Cytoplasmic Dynein 2 Heavy Chain (Dync2H1), Putative	2	2.43	2	2.7	3	1.5
22	OG5_126587	Hypothetical Protein	2	2.2	2	2.66	3	1.5
3	OG5_126872	60S Acidic Ribosomal Protein P2, Putative	2	1.88	2	3.47	3	1.5
31	OG5_126584	Aldo-Keto Reductase-Like Protein	2	2.2	2	2.52	3	1.5
31	OG5_135220	Protein Kinase-Like Protein	2	2.11	2	2.79	3	1.5
15	OG5_126845	60S Acidic Ribosomal Protein P2	2	1.85	2	2.7	3	1.5
35	OG5_126795	Poly(A)-Binding Protein 3	2	2.13	2	2.64	3	1.5
29	OG5_128012	Tryparedoxin 2, Putative	2	2.5	2	2.57	3	1.5
32	OG5_127110	Mitochondrial Carrier Protein-Like Protein	2	1.93	2	2.52	3	1.5
16	OG5_134331	Hypothetical Protein, Conserved	2	2.48	2	2.81	3	1.5
16	OG5_131787	Fucose Kinase, Putative	2	2.25	2	3.27	3	1.5
31	OG5_142921	Amino Acid Permease 3	2	2.21	2	2.51	3	1.5
20	OG5_126776	Phosphoglycerate Kinase C, Glycosomal	2	2.29	2	2.7	3	1.5
4	OG5_126951	60S Ribosomal Protein L10, Putative	2	2.11	2	2.52	3	1.5
8	OG5_126654	Histone Deacetylase, Putative	2	2.18	2	2.52	3	1.5
11	OG5_127995	60S Ribosomal Protein L28, Putative	2	2.25	2	3.11	3	1.5
12	OG5_138988	Fusaric Acid Resistance Protein-Like, Putative	2	2.36	2	2.52	3	1.5
18	OG5_127570	Citrate Synthase, Putative	2	2.26	2	2.75	3	1.5
19	OG5_126841	Adp,Atp Carrier Protein 1, Mitochondrial Precursor, Putative	2	2.36	2	2.92	3	1.5
19	OG5_140736	Kinesin, Putative	2	1.8	2	2.76	3	1.5
21	OG5_128521	Dna Polymerase Eta, Putative	2	1.97	2	3.02	3	1.5
22	OG5_126687	40S Ribosomal Protein S15, Putative	2	2.46	2	2.99	3	1.5
29	OG5_130856	Exonuclease, Putative	2	2.43	2	3.04	3	1.5
31	OG5_137675	Hypothetical Protein, Conserved	2	1.89	2	2.57	3	1.5
33	OG5_137020	Hypothetical Protein, Conserved	2	2.09	2	2.64	3	1.5
36	OG5_158741	Universal Minicircle Sequence Binding Protein, Putative	2	1.7	2	2.53	3	1.5
36	OG5_127199	Ribosomal Protein L29, Putative	2	2.27	2	3.26	3	1.5
31	OG5_127342	Peptidase M20/M25/M40 Family-Like Protein	1	2.11045	2.11045	3.16533	3.16533	1.49983
33	OG5_151808	Hypothetical Protein, Conserved	1	1.15929	1.15929	1.7375	1.7375	1.49877
11	OG5_166683	Protein Of Unknown Function (Duf563), Putative	1	1.05462	1.05462	1.58	1.58	1.49817
36	OG5_132005	Adp-Ribosylation Factor-Like Protein	1	1.11574	1.11574	1.6715	1.6715	1.49811
19	OG5_128517	Signal Recognition Particle Protein, Putative	1	1.08635	1.08635	1.62727	1.62727	1.49792
18	OG5_151534	Chaperone Protein Dnaj, Putative	1	1.11832	1.11832	1.675	1.675	1.49778
18	OG5_128414	Mannosyltransferase-Ii, Putative	1	1.0238	1.0238	1.53333	1.53333	1.49769
28	OG5_127711	Double-Stranded Dna-Binding Domain Containing Protein, Putative	1	1.22931	1.22931	1.84091	1.84091	1.49752
35	OG5_141922	Sperm-Tail Pg-Rich Repeat, Putative	1	1.0219	1.0219	1.52899	1.52899	1.49623
14	OG5_183357	Protein Kinase, Putative	1	1.01777	1.01777	1.52273	1.52273	1.49614
7	OG5_183206	Hypothetical Protein, Conserved	1	1.05442	1.05442	1.57692	1.57692	1.49554
34	OG5_130729	Amastin-Like Surface Protein-Like Protein	2	3.71	4	1.91	2	0.5
22	OG5_126823	Ribonucleoside-Diphosphate Reductase Small Chain, Putative	3	1.64	2	1.41	1	0.5
12	OG5_136657	Protein Of Unknown Function (Duf962), Putative	2	2.23	2	1.23	1	0.5
8	OG5_132981	Amastin, Putative	1	1.80814	1.80814	0.8	0.8	0.442443

## Sheet: Table S6
Table S6 : Multicopy genes (tandem arrays) in Sri Lankan L. donovani CL isolates
**Our criteria was to retain the genes with an average copy number per gene (Avg_CL/Avg_VL) > 0.5; In addition to these we also retained the genes that showed an average of 0.4 with few decimal places (10 such genes) in order to aviod missing anything important in the margin. All such genes were given 1 for their haploid number value.
Chr	OrthoMCL ID	Product Description	Gene ID List	No of genes in reference	Raw Haploid CL	Haploid number CL	Raw Haploid VL	Haploid number VL	VL/CL Ratio
17	OG5_126631	elongation factor 1-alpha	LdBPK_170170	1	24.9554	24.9554	27.7115	27.7115	1.11044
28	OG5_126588	heat-shock protein hsp70, putative	LdBPK_281310.1,LdBPK_282950.1,LdBPK_282960.1,LdBPK_283000.1	4	17.83	18	22.91	23	1.27778
12	OG5_135520	hypothetical protein, conserved	LdBPK_120661	1	17.4326	17.4326	31.5473	31.5473	1.80968
32	OG5_157998	3-hydroxyisobutyryl-coenzyme a hydrolase-like protein	LdBPK_323810.1,LdBPK_323820.1	2	12.38	12	11.99	12	1
13	OG5_126605	alpha tubulin	LdBPK_130330	1	12.0574	12.0574	14.5	14.5	1.20258
33	OG5_126624	heat shock protein 90, putative	LdBPK_330360	1	10.4858	10.4858	12.8417	12.8417	1.22467
10	OG5_129265	BT1 family, putative	LdBPK_100360.1,LdBPK_100370.1,LdBPK_100380.1,LdBPK_100390.1,LdBPK_100400.1,LdBPK_100410.1,LdBPK_100420.1,LdBPK_101450.1	8	8.86	9	9.15	9	1
10	OG5_126749	major surface protease gp63, putative	LdBPK_100510.1,LdBPK_100520.1	2	7.34	7	20.67	21	3
11	OG5_126568	hypothetical protein	LdBPK_111210.1,LdBPK_111220.1,LdBPK_111230.1,LdBPK_111260.1,LdBPK_111280.1	5	7.27	7	6.81	7	1
17	OG5_126617	hypothetical protein	LdBPK_170120.1,LdBPK_170130.1,LdBPK_170140.1,LdBPK_170150.1	4	6.98	7	5.39	5	0.714286
8	OG5_126607	cathepsin L-like protease	LdBPK_080960	1	6.87994	6.87994	7.83333	7.83333	1.13858
19	OG5_236254	hypothetical protein, conserved	LdBPK_191690	1	6.35368	6.35368	5.11364	5.11364	0.80483
36	OG5_129633	glucose transporter/membrane transporter D2, putative	LdBPK_366540.1,LdBPK_366560.1	2	5.51	6	5.57	6	1
30	OG5_128239	Protein of unknown function (DUF1077), putative	LdBPK_301660	1	5.50202	5.50202	3.59583	3.59583	0.653548
27	OG5_126731	branched-chain amino acid aminotransferase, putative	LdBPK_271950	1	5.05504	5.05504	34.5625	34.5625	6.83724
30	OG5_140925	hypothetical protein, conserved	LdBPK_301650	1	5.04988	5.04988	3.07083	3.07083	0.6081
9	OG5_236221	hypothetical protein	LdBPK_093020	1	5.01214	5.01214	10.1348	10.1348	2.02205
30	OG5_148860	hypothetical protein, conserved	LdBPK_301640	1	4.94105	4.94105	5.9125	5.9125	1.19661
29	OG5_130385	paraflagellar rod protein 1D, putative	LdBPK_291880.1,LdBPK_291890.1	2	4.91	5	6.02	6	1.2
36	OG5_126923	elongation factor 2	LdBPK_360190.1,LdBPK_360210.1	2	4.87	5	7.01	7	1.4
29	OG5_179467	Leucine Rich Repeat, putative	LdBPK_292240	1	4.79712	4.79712	2.87609	2.87609	0.599544
30	OG5_151771	Hsp33 protein, putative	LdBPK_301670	1	4.71025	4.71025	4.95	4.95	1.0509
31	OG5_140929	sodium stibogluconate resistance protein, putative	LdBPK_310951	1	4.6859	4.6859	5.54991	5.54991	1.18439
30	OG5_132702	ferric reductase, putative	LdBPK_301630	1	4.58093	4.58093	4.3875	4.3875	0.957774
8	OG5_130987	Amastin surface glycoprotein, putative	LdBPK_080720.1,LdBPK_080780.1,LdBPK_080790.1	3	4.53	5	4.52	5	1
1	OG5_126601	fatty acyl CoA syntetase 1, putative	LdBPK_010490.1,LdBPK_010510.1,LdBPK_010520.1,LdBPK_010540.1	4	4.5	5	5.15	5	1
29	OG5_127050	ribosomal protein L1a, putative	LdBPK_291160.1,LdBPK_291170.1,LdBPK_291180.1	3	4.24	4	5.52	6	1.5
30	OG5_126744	Hsp70 protein, putative	LdBPK_302470.1,LdBPK_302480.1,LdBPK_302530.1,LdBPK_302540.1	4	4.15	4	4.71	5	1.25
27	OG5_127093	D-lactate dehydrogenase-like protein	LdBPK_271940	1	4.10151	4.10151	32.6375	32.6375	7.95743
23	OG5_126561	ATP-binding cassette protein subfamily C, member 5, putative	LdBPK_230230.1,LdBPK_230240.1,LdBPK_230290.1	3	4.07	4	7.67	8	2
22	OG5_157933	3'a2rel-related protein	LdBPK_220560	1	3.88078	3.88078	3.72537	3.72537	0.959953
10	OG5_236264	hypothetical protein, conserved	LdBPK_100521	1	3.78002	3.78002	4.48512	4.48512	1.18653
30	OG5_127269	40S ribosomal protein S30, putative	LdBPK_300710	1	3.71846	3.71846	4.55	4.55	1.22362
2	OG5_138261	hypothetical protein	LdBPK_020140.1,LdBPK_020150.1,LdBPK_020160.1,LdBPK_020170.1,LdBPK_020180.1	5	3.71	4	4.5	5	1.25
24	OG5_127039	40S ribosomal protein S8, putative	LdBPK_242160.1,LdBPK_242170.1	2	3.71	4	3.4	3	0.75
34	OG5_130729	amastin-like surface protein-like protein	LdBPK_341150.1,LdBPK_341700.1	2	3.71	4	1.91	2	0.5
19	OG5_126609	4-coumarate:coa ligase-like protein	LdBPK_190940.1,LdBPK_190950.1,LdBPK_190970.1	3	3.64	4	4.8	5	1.25
2	OG5_127068	Peptidase family M3, putative	LdBPK_020710	1	3.62774	3.62774	1.84048	1.84048	0.507334
22	OG5_146485	hypothetical protein (fragment)	LdBPK_220670	1	3.62318	3.62318	4.21921	4.21921	1.1645
34	OG5_184207	amastin-like surface protein, putative (fragment)	LdBPK_341730	1	3.62168	3.62168	2.75652	2.75652	0.761116
34	OG5_132982	amastin, putative	LdBPK_342660	1	3.59348	3.59348	1.92717	1.92717	0.536297
35	OG5_128620	flavoprotein subunit-like protein	LdBPK_350850.1,LdBPK_351190.1,LdBPK_351200.1	3	3.53	4	4.85	5	1.25
19	OG5_128109	glycerol uptake protein, putative	LdBPK_191350.1,LdBPK_191370.1	2	3.53	4	3.63	4	1
28	OG5_127435	hypothetical protein	LdBPK_281460.1,LdBPK_281470.1,LdBPK_281480.1	3	3.48	3	3.5	3	1
31	OG5_128742	Transmembrane amino acid transporter protein, putative	LdBPK_310350.1,LdBPK_310360.1,LdBPK_310370.1	3	3.46	4	3.71	4	1
35	OG5_126840	Oligosaccharyl transferase STT3 subunit, putative	LdBPK_351140.1,LdBPK_351150.1,LdBPK_351160.1,LdBPK_351170.1	4	3.46	3	3.87	4	1.33333
11	OG5_147206	Protein Associated with Differentiation, putative	LdBPK_110680.1,LdBPK_110690.1	2	3.45	3	2.75	3	1
16	OG5_132978	Protein of unknown function (DUF3184), putative	LdBPK_161030.1,LdBPK_161040.1,LdBPK_161050.1,LdBPK_161060.1,LdBPK_161080.1,LdBPK_161090.1	6	3.44	3	3.93	4	1.33333
16	OG5_130386	paraflagellar rod protein 1D, putative	LdBPK_161510	1	3.33825	3.33825	3.84615	3.84615	1.15215
2	OG5_126637	Heat shock protein 100 kDa	LdBPK_020680	1	3.31443	3.31443	2.45952	2.45952	0.742066
23	OG5_135232	oxidoreductase-like protein	LdBPK_230620.1,LdBPK_230630.1,LdBPK_230840.1	3	3.27	3	3.05	3	1
7	OG5_133827	hypothetical protein, conserved	LdBPK_070950.1,LdBPK_070970.1,LdBPK_070980.1,LdBPK_070990.1	4	3.22	3	4.06	4	1.33333
34	OG5_143904	Amastin surface glycoprotein, putative	LdBPK_341720	1	3.20993	3.20993	6.7413	6.7413	2.10014
2	OG5_142236	hypothetical protein, conserved	LdBPK_020660	1	3.20783	3.20783	2.60476	2.60476	0.812002
31	OG5_136894	iron/zinc transporter protein-like protein	LdBPK_313180.1,LdBPK_313190.1	2	3.2	3	3.92	4	1.33333
35	OG5_127090	60S ribosomal protein L5, putative	LdBPK_351870	1	3.18085	3.18085	4.08454	4.08454	1.2841
9	OG5_127795	Rhodanese-like domain containing protein, putative	LdBPK_091530.1,LdBPK_091540.1,LdBPK_091550.1	3	3.18	3	2.7	3	1
31	OG5_126562	ATP-binding cassette protein subfamily C, member 5, putative	LdBPK_311290.1,LdBPK_311300.1,LdBPK_311310.1,LdBPK_311460.1	4	3.17	3	3.8	4	1.33333
18	OG5_127253	P-type H+-ATPase, putative	LdBPK_181490.1,LdBPK_181500.1,LdBPK_181510.1	3	3.15	3	3.38	3	1
10	OG5_127000	hypothetical protein	LdBPK_100760.1,LdBPK_100770.1	2	3.11	3	2.43	2	0.666667
14	OG5_126586	hypothetical protein	LdBPK_141180.1,LdBPK_141190.1	2	3.09	3	3.56	4	1.33333
2	OG5_146010	hypothetical protein, conserved	LdBPK_020670	1	3.07017	3.07017	2.49048	2.49048	0.811185
4	OG5_129658	D-isomer specific 2-hydroxyacid dehydrogenase, NAD binding domain containing protein, putative	LdBPK_044360	1	3.06823	3.06823	3.41522	3.41522	1.11309
27	OG5_126571	hypothetical protein	LdBPK_270830.1,LdBPK_270840.1	2	3.05	3	3.8	4	1.33333
16	OG5_126570	Core histone H2A/H2B/H3/H4, putative	LdBPK_160610	1	3.0449	3.0449	2.83654	2.83654	0.931571
14	OG5_127859	fatty acid elongase, putative	LdBPK_140660.1,LdBPK_140760.1,LdBPK_140800.1	3	3.04	3	2.72	3	1
5	OG5_127165	ATPase alpha subunit	LdBPK_050510	1	3.02545	3.02545	3.8381	3.8381	1.2686
16	OG5_126585	hypothetical protein	LdBPK_161550.1,LdBPK_161570.1	2	2.99	3	3.67	4	1.33333
15	OG5_150010	nucleoside transporter 1, putative	LdBPK_151230.1,LdBPK_151240.1,LdBPK_151250.1,LdBPK_151260.1	4	2.95	3	3.27	3	1
2	OG5_173495	hypothetical protein, conserved	LdBPK_020690	1	2.90565	2.90565	1.59524	1.59524	0.549012
28	OG5_128471	Protein of unknown function (DUF423), putative	LdBPK_281610.1,LdBPK_281620.1,LdBPK_281630.1	3	2.89	3	3.4	3	1
29	OG5_136124	Major Facilitator Superfamily, putative	LdBPK_291610.1,LdBPK_291620.1,LdBPK_291630.1	3	2.89	3	3.01	3	1
2	OG5_184193	dehydrogenase/oxidoreductase-like protein	LdBPK_020700	1	2.88516	2.88516	1.6381	1.6381	0.567765
15	OG5_126593	C-terminal domain of 1-Cys peroxiredoxin, putative	LdBPK_151120.1,LdBPK_151140.1	2	2.81	3	3.44	3	1
6	OG5_127242	Haemolysin-III related, putative	LdBPK_365740.1,LdBPK_365750.1,LdBPK_365760.1	3	2.79	3	2.98	3	1
31	OG5_139635	amino acid permease	LdBPK_311810.1,LdBPK_311830.1,LdBPK_311850.1,LdBPK_311860.1	4	2.73	3	4.74	5	1.66667
15	OG5_138264	developmentally regulated protein, putative	LdBPK_151110.1,LdBPK_151130.1	2	2.69	3	3.84	4	1.33333
28	OG5_127205	ribosomal protein S29, putative	LdBPK_282360.1,LdBPK_282650.1	2	2.69	3	1.88	2	0.666667
31	OG5_139233	hypothetical protein	LdBPK_311470	1	2.66605	2.66605	3.08333	3.08333	1.15652
32	OG5_134607	hypothetical protein, conserved	LdBPK_323700	1	2.62598	2.62598	1.6875	1.6875	0.642617
13	OG5_126890	40S ribosomal protein S4, putative	LdBPK_131120.1,LdBPK_131130.1	2	2.62	3	3.18	3	1
9	OG5_127580	elongation factor-1 gamma	LdBPK_091020.1,LdBPK_091030.1	2	2.61	3	2.56	3	1
15	OG5_136127	ecotin, putative	LdBPK_150530.1,LdBPK_150540.1	2	2.6	3	2.5	2	0.666667
8	OG5_145960	hypothetical protein, conserved	LdBPK_081190	1	2.56072	2.56072	3	3	1.17155
6	OG5_126940	60S ribosomal protein L19, putative	LdBPK_060410	1	2.54785	2.54785	2.68651	2.68651	1.05442
22	OG5_156947	hypothetical protein, conserved	LdBPK_221170.1,LdBPK_221180.1	2	2.53	3	2.44	2	0.666667
24	OG5_127617	translationally controlled tumor protein (TCTP), putative	LdBPK_241560.1,LdBPK_241570.1	2	2.53	3	3	3	1
21	OG5_127374	hypoxanthine-guanine phosphoribosyltransferase	LdBPK_210980.1,LdBPK_210990.1	2	2.52	3	2.48	2	0.666667
19	OG5_176388	adenylate cyclase regulatory protein-like protein	LdBPK_191670	1	2.50713	2.50713	2.98182	2.98182	1.18933
26	OG5_142231	hypothetical protein, conserved	LdBPK_260091	1	2.50358	2.50358	2.38214	2.38214	0.951496
8	OG5_132130	Amidinotransferase, putative	LdBPK_081220	1	2.50314	2.50314	2.88333	2.88333	1.15189
29	OG5_128012	tryparedoxin 2, putative	LdBPK_291240.1,LdBPK_291250.1	2	2.5	2	2.57	3	1.5
28	OG5_126707	zinc transporter, putative	LdBPK_282050	1	2.49263	2.49263	5.2803	5.2803	2.11837
16	OG5_134331	hypothetical protein, conserved	LdBPK_160480.1,LdBPK_160500.1	2	2.48	2	2.81	3	1.5
26	OG5_127176	60S ribosomal protein L35, putative	LdBPK_262350	1	2.4792	2.4792	2.97619	2.97619	1.20046
28	OG5_126750	major surface protease gp63, putative	LdBPK_280600	1	2.47626	2.47626	1.9375	1.9375	0.78243
7	OG5_140928	sodium stibogluconate resistance protein, putative	LdBPK_073400	1	2.46505	2.46505	1.6582	1.6582	0.672683
22	OG5_126687	40S ribosomal protein S15, putative	LdBPK_220310.1,LdBPK_220340.1	2	2.46	2	2.99	3	1.5
27	OG5_130635	calpain-like cysteine peptidase, putative	LdBPK_270500.1,LdBPK_270510.1,LdBPK_272520.1	3	2.45	2	2.5	2	1
28	OG5_126867	40S ribosomal protein S17, putative	LdBPK_282750	1	2.4449	2.4449	3.60038	3.60038	1.47261
8	OG5_127918	Zinc finger, C3HC4 type (RING finger) containing protein, putative	LdBPK_081130	1	2.43093	2.43093	3.76667	3.76667	1.54947
27	OG5_126558	Cytoplasmic dynein 2 heavy chain (DYNC2H1), putative	LdBPK_271650.1,LdBPK_272460.1	2	2.43	2	2.7	3	1.5
29	OG5_130856	Exonuclease, putative	LdBPK_290550.1,LdBPK_290560.1	2	2.43	2	3.04	3	1.5
36	OG5_151344	mitogen-activated protein kinase	LdBPK_366760	1	2.41593	2.41593	1.74638	1.74638	0.72286
4	OG5_148241	hypothetical protein, conserved	LdBPK_040160	1	2.40084	2.40084	2.23333	2.23333	0.930231
7	OG5_126645	P-type ATPase, putative	LdBPK_070700	1	2.37904	2.37904	2.67308	2.67308	1.12359
36	OG5_204169	hypothetical protein, conserved	LdBPK_366750	1	2.37392	2.37392	2.1256	2.1256	0.8954
23	OG5_161872	hypothetical protein, conserved	LdBPK_230270	1	2.36913	2.36913	4.14	4.14	1.74747
30	OG5_126628	glyceraldehyde 3-phosphate dehydrogenase, glycosomal	LdBPK_303000	1	2.36102	2.36102	3.12917	3.12917	1.32535
12	OG5_138988	Fusaric acid resistance protein-like, putative	LdBPK_120530.1,LdBPK_120540.1	2	2.36	2	2.52	3	1.5
19	OG5_126841	ADP,ATP carrier protein 1, mitochondrial precursor, putative	LdBPK_190190.1,LdBPK_190200.1	2	2.36	2	2.92	3	1.5
7	OG5_128435	glycosomal phosphoenolpyruvate carboxykinase, putative	LdBPK_072500	1	2.34012	2.34012	3.40417	3.40417	1.4547
30	OG5_126734	S-adenosylmethionine synthetase	LdBPK_303560	1	2.33569	2.33569	2.7125	2.7125	1.16133
1	OG5_126984	eukaryotic initiation factor 4a, putative	LdBPK_010790	1	2.31963	2.31963	2.43956	2.43956	1.0517
2	OG5_132420	ATPase family associated with various cellular activities (AAA), putative	LdBPK_021560	1	2.31158	2.31158	3.41133	3.41133	1.47575
28	OG5_126588	hypothetical protein	LdBPK_340710.1,LdBPK_340720.1,LdBPK_342360.1	3	2.31	2	1.84	2	1
19	OG5_133292	SPFH domain / Band 7 family, putative	LdBPK_191270.1,LdBPK_191280.1	2	2.31	2	2.41	2	1
21	OG5_140917	hypothetical protein, conserved	LdBPK_210940.1,LdBPK_210950.1	2	2.31	2	2.32	2	1
35	OG5_126907	60S ribosomal subunit protein L31, putative	LdBPK_353330	1	2.30952	2.30952	3.19807	3.19807	1.38473
10	OG5_129998	zinc binding dehydrogenase-like protein	LdBPK_100610.1,LdBPK_100620.1	2	2.3	2	2.33	2	1
33	OG5_129767	macrophage migration inhibitory factor-like protein	LdBPK_331840.1,LdBPK_331850.1	2	2.3	2	1.9	2	1
20	OG5_126776	phosphoglycerate kinase C, glycosomal	LdBPK_200110.1,LdBPK_200120.1	2	2.29	2	2.7	3	1.5
26	OG5_126953	60S ribosomal protein L7, putative	LdBPK_260150.1,LdBPK_260160.1	2	2.29	2	2.25	2	1
36	OG5_129172	sterol 24-c-methyltransferase, putative	LdBPK_362510	1	2.28217	2.28217	2.55072	2.55072	1.11768
28	OG5_126564	Cytoplasmic dynein 2 heavy chain (DYNC2H1), putative	LdBPK_280650.1,LdBPK_283110.1	2	2.27	2	2.33	2	1
36	OG5_127199	ribosomal protein L29, putative	LdBPK_363550.1,LdBPK_363560.1	2	2.27	2	3.26	3	1.5
18	OG5_127570	citrate synthase, putative	LdBPK_180690.1,LdBPK_180700.1	2	2.26	2	2.75	3	1.5
22	OG5_145964	hypothetical protein, conserved	LdBPK_220650	1	2.25917	2.25917	3.51601	3.51601	1.55633
16	OG5_131787	fucose kinase, putative	LdBPK_160450.1,LdBPK_160490.1	2	2.25	2	3.27	3	1.5
11	OG5_127995	60S ribosomal protein L28, putative	LdBPK_111110.1,LdBPK_111130.1	2	2.25	2	3.11	3	1.5
22	OG5_127209	50S ribosome-binding GTPase, putative	LdBPK_220640	1	2.24228	2.24228	2.95074	2.95074	1.31596
34	OG5_126565	Cytoplasmic dynein 2 heavy chain (DYNC2H1), putative	LdBPK_343690.1,LdBPK_343990.1	2	2.24	2	2.45	2	1
23	OG5_127707	argininosuccinate synthase, putative	LdBPK_230300	1	2.23792	2.23792	5.53167	5.53167	2.47179
12	OG5_136657	Protein of unknown function (DUF962), putative	LdBPK_120660.1,LdBPK_120680.1	2	2.23	2	1.23	1	0.5
8	OG5_151618	protein kinase, putative	LdBPK_081250	1	2.22795	2.22795	3.13333	3.13333	1.40637
32	OG5_141857	NUDIX hydrolase dihydroneopterin triphosphate pyrophosphohydrolase/hydrolase, putative	LdBPK_321610.1,LdBPK_321620.1	2	2.22	2	2.05	2	1
31	OG5_142921	amino acid permease 3	LdBPK_310900.1,LdBPK_310910.1	2	2.21	2	2.51	3	1.5
27	OG5_148785	hypothetical protein, conserved	LdBPK_271490	1	2.20784	2.20784	4.70833	4.70833	2.13255
22	OG5_126587	hypothetical protein	LdBPK_221150.1,LdBPK_221160.1	2	2.2	2	2.66	3	1.5
31	OG5_126584	aldo-keto reductase-like protein	LdBPK_312210.1,LdBPK_312980.1	2	2.2	2	2.52	3	1.5
10	OG5_126729	phosphate-Repressible Phosphate Permease-like protein	LdBPK_101440	1	2.19717	2.19717	2.36905	2.36905	1.07822
35	OG5_127016	60S ribosomal protein L27A/L29, putative	LdBPK_353810	1	2.19669	2.19669	2.02174	2.02174	0.920355
23	OG5_128256	terbinafine resistance locus protein (yip1)	LdBPK_230280	1	2.19179	2.19179	3.835	3.835	1.74971
35	OG5_128462	transporter, putative	LdBPK_352830.1,LdBPK_352860.1	2	2.19	2	2.1	2	1
8	OG5_126654	histone deacetylase, putative	LdBPK_081000.1,LdBPK_081300.1	2	2.18	2	2.52	3	1.5
31	OG5_130243	3,2-trans-enoyl-CoA isomerase, mitochondrial precursor, putative	LdBPK_312320.1,LdBPK_312400.1	2	2.18	2	2.21	2	1
36	OG5_126896	40S ribosomal protein S24e	LdBPK_363020	1	2.16955	2.16955	2.68599	2.68599	1.23804
26	OG5_143926	hypothetical protein, conserved	LdBPK_260110	1	2.16624	2.16624	2.45714	2.45714	1.13429
24	OG5_145978	Protein of unknown function (DUF3184), putative	LdBPK_240440.1,LdBPK_240460.1	2	2.16	2	1.96	2	1
28	OG5_126760	ribosomal protein S20, putative	LdBPK_281100	1	2.1523	2.1523	2.70833	2.70833	1.25835
20	OG5_142209	hypothetical protein	LdBPK_201410.1,LdBPK_201420.1	2	2.15	2	3.73	4	2
32	OG5_127262	ribosomal protein L27, putative	LdBPK_322830.1,LdBPK_322850.1	2	2.15	2	2.45	2	1
22	OG5_173478	5'a2rel-related protein	LdBPK_220660	1	2.1466	2.1466	3.16749	3.16749	1.47558
30	OG5_144778	lorien protein	LdBPK_303550	1	2.14649	2.14649	2.13333	2.13333	0.993871
12	OG5_126789	NADH:flavin oxidoreductase/NADH oxidase, putative	LdBPK_120730.1,LdBPK_120740.1	2	2.14	2	2.46	2	1
7	OG5_126938	60S ribosomal protein L7a, putative	LdBPK_070550	1	2.13131	2.13131	2.19231	2.19231	1.02862
35	OG5_126795	poly(A)-binding protein 3	LdBPK_354200.1,LdBPK_355360.1	2	2.13	2	2.64	3	1.5
24	OG5_126753	malic enzyme, putative	LdBPK_240780.1,LdBPK_240790.1	2	2.13	2	2.17	2	1
21	OG5_126803	vacuolar ATP synthase, putative	LdBPK_212160.1,LdBPK_212170.1	2	2.12	2	2.07	2	1
27	OG5_130822	amino acid transporter, putative	LdBPK_271500	1	2.11206	2.11206	3.08333	3.08333	1.45987
28	OG5_127516	receptor for activated C kinase 1	LdBPK_282970	1	2.1119	2.1119	3.24242	3.24242	1.53531
31	OG5_127342	peptidase m20/m25/m40 family-like protein	LdBPK_312060	1	2.11045	2.11045	3.16533	3.16533	1.49983
34	OG5_129676	p25-alpha, putative	LdBPK_341630	1	2.11015	2.11015	2.49783	2.49783	1.18372
31	OG5_135220	protein kinase-like protein	LdBPK_311870.1,LdBPK_311880.1	2	2.11	2	2.79	3	1.5
4	OG5_126951	60S ribosomal protein L10, putative	LdBPK_040750.1,LdBPK_040950.1	2	2.11	2	2.52	3	1.5
28	OG5_127393	DNA polymerase kappa, putative	LdBPK_281530.1,LdBPK_281540.1	2	2.11	2	2.4	2	1
36	OG5_126668	40S ribosomal protein S18, putative	LdBPK_360990	1	2.10183	2.10183	3.08937	3.08937	1.46985
11	OG5_130630	Protein Associated with Differentiation, putative	LdBPK_110660.1,LdBPK_110670.1	2	2.1	2	2.03	2	1
30	OG5_127302	succinyl-coa:3-ketoacid-coenzyme a transferase- like protein	LdBPK_301910.1,LdBPK_301920.1	2	2.09	2	1.99	2	1
33	OG5_137020	hypothetical protein, conserved	LdBPK_333060.1,LdBPK_333090.1	2	2.09	2	2.64	3	1.5
16	OG5_126570	histone H2A, putative	LdBPK_211160.1,LdBPK_211170.1	2	2.08	2	1.86	2	1
30	OG5_157974	Amastin surface glycoprotein, putative	LdBPK_300920	1	2.07661	2.07661	2.06667	2.06667	0.995211
17	OG5_144226	hypothetical protein, conserved	LdBPK_170690	1	2.07443	2.07443	1.6859	1.6859	0.812704
20	OG5_135475	Metallo-dependent phosphatase-like domain-containing protein	LdBPK_200430.1,LdBPK_200440.1	2	2.07	2	2.22	2	1
36	OG5_127632	vacuolar protein sorting-associated protein 45, putative	LdBPK_360490.1,LdBPK_362360.1	2	2.07	2	2.22	2	1
15	OG5_127318	hypothetical protein, conserved	LdBPK_151540	1	2.06334	2.06334	1.54833	1.54833	0.750401
14	OG5_139854	hypothetical protein, conserved	LdBPK_140390.1,LdBPK_140400.1	2	2.06	2	2.13	2	1
25	OG5_127100	ATPase beta subunit, putative	LdBPK_251210	1	2.05753	2.05753	2.43273	2.43273	1.18235
6	OG5_129202	CLN3 protein, putative	LdBPK_061360	1	2.05275	2.05275	2.10979	2.10979	1.02779
21	OG5_126743	hexokinase, putative	LdBPK_210300	1	2.04793	2.04793	2.27679	2.27679	1.11175
31	OG5_126806	amino acid permease, putative	LdBPK_310590.1,LdBPK_310600.1	2	2.04	2	1.55	2	1
35	OG5_126580	Leucine rich repeat/Leucine Rich Repeat, putative	LdBPK_350490.1,LdBPK_350500.1	2	2.04	2	2.02	2	1
28	OG5_127144	DNA repair protein, putative	LdBPK_280810.1,LdBPK_281950.1	2	2.04	2	2.22	2	1
35	OG5_126647	membrane transporter protein, putative	LdBPK_353630.1,LdBPK_353680.1	2	2.04	2	2.29	2	1
8	OG5_145959	hypothetical protein, conserved	LdBPK_081160	1	2.03503	2.03503	3.88333	3.88333	1.90824
16	OG5_128071	protein tyrosine phosphatase-like protein	LdBPK_160240.1,LdBPK_160260.1	2	2.03	2	2.19	2	1
8	OG5_183583	hypothetical protein, conserved	LdBPK_081191	1	2.02761	2.02761	3.61667	3.61667	1.78371
10	OG5_129048	delta-12 fatty acid desaturase	LdBPK_101460	1	2.02715	2.02715	2.41071	2.41071	1.18922
9	OG5_126967	cytochrome b-domain protein, putative	LdBPK_091570.1,LdBPK_091580.1	2	2.02	2	1.66	2	1
17	OG5_148215	hypothetical protein, conserved	LdBPK_171590	1	2.01967	2.01967	2.66026	2.66026	1.31718
9	OG5_140911	hypothetical protein, conserved	LdBPK_090280.1,LdBPK_090290.1	2	2.01	2	2.22	2	1
16	OG5_133600	EF-hand domain pair, putative	LdBPK_160930	1	2.00618	2.00618	1.05769	1.05769	0.527216
27	OG5_154592	hypothetical protein, conserved	LdBPK_270230	1	2.00142	2.00142	1.55	1.55	0.774449
7	OG5_130995	3-hydroxyacyl-ACP dehydratase, putative	LdBPK_070170.1,LdBPK_070180.1	2	2	2	1.53	2	1
26	OG5_126930	40S ribosomal protein S16, putative	LdBPK_260840	1	1.98929	1.98929	2.19405	2.19405	1.10293
22	OG5_130212	NADH-cytochrome b5 reductase, putative	LdBPK_220590.1,LdBPK_220600.1	2	1.97	2	1.54	2	1
21	OG5_128521	DNA polymerase eta, putative	LdBPK_210680.1,LdBPK_210690.1	2	1.97	2	3.02	3	1.5
33	OG5_135897	D-alanyl-glycyl endopeptidase-like protein	LdBPK_332970.1,LdBPK_333000.1	2	1.97	2	2.39	2	1
36	OG5_126788	chaperonin HSP60, mitochondrial precursor	LdBPK_362130.1,LdBPK_362140.1	2	1.97	2	2.46	2	1
11	OG5_168119	nucleobase transporter	LdBPK_110520	1	1.95223	1.95223	1.52364	1.52364	0.780457
24	OG5_157940	Amastin surface glycoprotein, putative	LdBPK_241280.1,LdBPK_241310.1	2	1.95	2	2.15	2	1
6	OG5_126659	60S ribosomal protein L23a, putative	LdBPK_060590	1	1.935	1.935	1.66005	1.66005	0.857906
32	OG5_127110	mitochondrial carrier protein-like protein	LdBPK_321170.1,LdBPK_321180.1	2	1.93	2	2.52	3	1.5
36	OG5_127412	glycine synthase, putative	LdBPK_363990.1,LdBPK_364000.1	2	1.93	2	1.98	2	1
36	OG5_127014	40S ribosomal protein SA, putative	LdBPK_365238.1,LdBPK_365240.1,LdBPK_365350.1,LdBPK_365353.1,LdBPK_365355.1	5	1.92	2	2.45	2	1
9	OG5_126990	protein kinase, putative	LdBPK_090450.1,LdBPK_090455.1,LdBPK_090460.1	3	1.92	2	2.27	2	1
26	OG5_140921	hypothetical protein, conserved	LdBPK_260090	1	1.91265	1.91265	3.37143	3.37143	1.7627
4	OG5_131023	quinonoid dihydropteridine reductase	LdBPK_044270	1	1.9044	1.9044	1.33043	1.33043	0.698612
34	OG5_127390	elongation factor 1-beta	LdBPK_340870	1	1.90429	1.90429	1.99783	1.99783	1.04912
31	OG5_127315	lipase precursor-like protein	LdBPK_310870.1,LdBPK_312540.1	2	1.89	2	2.15	2	1
31	OG5_137675	hypothetical protein, conserved	LdBPK_310930.1,LdBPK_310960.1	2	1.89	2	2.57	3	1.5
3	OG5_126872	60S acidic ribosomal protein P2, putative	LdBPK_030410.1,LdBPK_030420.1	2	1.88	2	3.47	3	1.5
34	OG5_127146	glycosomal malate dehydrogenase	LdBPK_340150.1,LdBPK_340170.1	2	1.88	2	2.34	2	1
27	OG5_148758	hypothetical protein, conserved	LdBPK_270220	1	1.8693	1.8693	1.6	1.6	0.855934
15	OG5_126845	60S acidic ribosomal protein P2	LdBPK_151190.1,LdBPK_151200.1	2	1.85	2	2.7	3	1.5
18	OG5_127154	bifunctional aminoacyl-tRNA synthetase, putative	LdBPK_181220.1,LdBPK_181230.1	2	1.85	2	1.55	2	1
23	OG5_184200	hypothetical protein, conserved	LdBPK_231340	1	1.81902	1.81902	2.105	2.105	1.15722
8	OG5_132981	amastin, putative	LdBPK_080710	1	1.80814	1.80814	0.8	0.8	0.442443
25	OG5_127106	succinyl-CoA synthetase alpha subunit, putative	LdBPK_252220	1	1.80542	1.80542	2.30364	2.30364	1.27596
19	OG5_140736	kinesin, putative	LdBPK_190680.1,LdBPK_190690.1	2	1.8	2	2.76	3	1.5
24	OG5_140483	Methyltransferase domain/Methyltransferase TRM13, putative	LdBPK_240550.1,LdBPK_240560.1	2	1.79	2	1.98	2	1
29	OG5_173553	Amastin surface glycoprotein, putative	LdBPK_291450	1	1.78139	1.78139	1.69348	1.69348	0.950648
31	OG5_137883	hypothetical protein	LdBPK_311920	1	1.77599	1.77599	2.38592	2.38592	1.34343
14	OG5_135359	fatty acid elongase, putative	LdBPK_140710.1,LdBPK_140740.1	2	1.77	2	1.83	2	1
9	OG5_131155	phospholipid:diacylglycerol acyltransferase, putative	LdBPK_091100	1	1.74697	1.74697	1.55	1.55	0.887252
20	OG5_126627	hypothetical protein	LdBPK_201590	1	1.73871	1.73871	2.14015	2.14015	1.23088
25	OG5_132575	tagatose-6-phosphate kinase-like protein	LdBPK_252550	1	1.73676	1.73676	1.98909	1.98909	1.14529
36	OG5_127156	60S ribosomal protein L22, putative	LdBPK_363430	1	1.73061	1.73061	1.4372	1.4372	0.830458
23	OG5_126680	acetyl-CoA synthetase, putative	LdBPK_230580.1,LdBPK_230880.1	2	1.73	2	1.69	2	1
31	OG5_129108	C2 domain containing protein, putative	LdBPK_310710.1,LdBPK_310820.1	2	1.72	2	2.05	2	1
36	OG5_127222	ubiquitin/ribosomal protein S27a, putative	LdBPK_360660	1	1.70947	1.70947	1.95652	1.95652	1.14452
36	OG5_158741	universal minicircle sequence binding protein, putative	LdBPK_361680.1,LdBPK_361690.1	2	1.7	2	2.53	3	1.5
3	OG5_129349	GPR1/FUN34/yaaH family, putative	LdBPK_030360.1,LdBPK_030380.1	2	1.69	2	1.89	2	1
30	OG5_126846	60S acidic ribosomal protein P3	LdBPK_303780	1	1.68294	1.68294	2.975	2.975	1.76774
21	OG5_127029	40S ribosomal protein S23, putative	LdBPK_211300	1	1.68041	1.68041	2.21875	2.21875	1.32036
21	OG5_148605	hypothetical protein, conserved	LdBPK_211850	1	1.65789	1.65789	1.58929	1.58929	0.958619
31	OG5_236282	tuzin	LdBPK_310470	1	1.65668	1.65668	3.77273	3.77273	2.27729
22	OG5_126823	ribonucleoside-diphosphate reductase small chain, putative	LdBPK_221110.1,LdBPK_221112.1,LdBPK_221114.1	3	1.64	2	1.41	1	0.5
13	OG5_137674	phosphoprotein phosphatase, putative	LdBPK_131570.1,LdBPK_131630.1	2	1.64	2	1.99	2	1
36	OG5_127026	60S ribosomal protein L34, putative	LdBPK_363930	1	1.60931	1.60931	2.26812	2.26812	1.40937
18	OG5_127710	hypothetical protein	LdBPK_181270.1,LdBPK_181280.1	2	1.6	2	2.08	2	1
31	OG5_127544	N-acyl-L-amino acid amidohydrolase	LdBPK_311130	1	1.59355	1.59355	1.8115	1.8115	1.13677
32	OG5_126677	iron superoxide dismutase	LdBPK_321910.1,LdBPK_321920.1	2	1.58	2	1.82	2	1
32	OG5_126708	nucleoside diphosphate kinase b	LdBPK_323110	1	1.57887	1.57887	2.21667	2.21667	1.40396
16	OG5_151508	hypothetical protein, conserved	LdBPK_161190	1	1.51615	1.51615	0.961538	0.961538	0.634199
19	OG5_136297	hypothetical protein, conserved	LdBPK_190560.1,LdBPK_190570.1	2	1.51	2	2.15	2	1
2	OG5_215727	Transmembrane amino acid transporter protein, putative	LdBPK_020410	1	1.50336	1.50336	1.18571	1.18571	0.788711

## Sheet: Table S7
Table S7 : Multicopy genes (tandem arrays) in Sri Lankan L. donovani VL isolates
**Our criteria was to retain the genes with an average copy number per gene (Avg_CL/Avg_VL) > 0.5; In addition to these we also retained the genes that showed an average of 0.4 with few decimal places (10 such genes) in order to aviod missing anything important in the margin. All such genes were given 1 for their haploid number value.
Chr	OrthoMCL ID	Product Description	Gene ID List	No of genes in reference	Raw Haploid CL	Haploid number CL	Raw Haploid VL	Haploid number VL	VL/CL Ratio
27	OG5_126731	branched-chain amino acid aminotransferase, putative	LdBPK_271950	1	5.05504	5.05504	34.5625	34.5625	6.83724
27	OG5_127093	D-lactate dehydrogenase-like protein	LdBPK_271940	1	4.10151	4.10151	32.6375	32.6375	7.95743
12	OG5_135520	hypothetical protein, conserved	LdBPK_120661	1	17.4326	17.4326	31.5473	31.5473	1.80968
17	OG5_126631	elongation factor 1-alpha	LdBPK_170170	1	24.9554	24.9554	27.7115	27.7115	1.11044
28	OG5_126588	heat-shock protein hsp70, putative	LdBPK_281310.1,LdBPK_282950.1,LdBPK_282960.1,LdBPK_283000.1	4	17.83	18	22.91	23	1.27778
10	OG5_126749	major surface protease gp63, putative	LdBPK_100510.1,LdBPK_100520.1	2	7.34	7	20.67	21	3
13	OG5_126605	alpha tubulin	LdBPK_130330	1	12.0574	12.0574	14.5	14.5	1.20258
33	OG5_126624	heat shock protein 90, putative	LdBPK_330360	1	10.4858	10.4858	12.8417	12.8417	1.22467
32	OG5_157998	3-hydroxyisobutyryl-coenzyme a hydrolase-like protein	LdBPK_323810.1,LdBPK_323820.1	2	12.38	12	11.99	12	1
9	OG5_236221	hypothetical protein	LdBPK_093020	1	5.01214	5.01214	10.1348	10.1348	2.02205
10	OG5_129265	BT1 family, putative	LdBPK_100360.1,LdBPK_100370.1,LdBPK_100380.1,LdBPK_100390.1,LdBPK_100400.1,LdBPK_100410.1,LdBPK_100420.1,LdBPK_101450.1	8	8.86	9	9.15	9	1
8	OG5_126607	cathepsin L-like protease	LdBPK_080960	1	6.87994	6.87994	7.83333	7.83333	1.13858
23	OG5_126561	ATP-binding cassette protein subfamily C, member 5, putative	LdBPK_230230.1,LdBPK_230240.1,LdBPK_230290.1	3	4.07	4	7.67	8	2
36	OG5_126923	elongation factor 2	LdBPK_360190.1,LdBPK_360210.1	2	4.87	5	7.01	7	1.4
11	OG5_126568	hypothetical protein	LdBPK_111210.1,LdBPK_111220.1,LdBPK_111230.1,LdBPK_111260.1,LdBPK_111280.1	5	7.27	7	6.81	7	1
34	OG5_143904	Amastin surface glycoprotein, putative	LdBPK_341720	1	3.20993	3.20993	6.7413	6.7413	2.10014
29	OG5_131290	Nodulin-like, putative	LdBPK_291600	1	1.45882	1.45882	6.43478	6.43478	4.41095
29	OG5_130385	paraflagellar rod protein 1D, putative	LdBPK_291880.1,LdBPK_291890.1	2	4.91	5	6.02	6	1.2
30	OG5_148860	hypothetical protein, conserved	LdBPK_301640	1	4.94105	4.94105	5.9125	5.9125	1.19661
36	OG5_129633	glucose transporter/membrane transporter D2, putative	LdBPK_366540.1,LdBPK_366560.1	2	5.51	6	5.57	6	1
31	OG5_140929	sodium stibogluconate resistance protein, putative	LdBPK_310951	1	4.6859	4.6859	5.54991	5.54991	1.18439
23	OG5_127707	argininosuccinate synthase, putative	LdBPK_230300	1	2.23792	2.23792	5.53167	5.53167	2.47179
29	OG5_127050	ribosomal protein L1a, putative	LdBPK_291160.1,LdBPK_291170.1,LdBPK_291180.1	3	4.24	4	5.52	6	1.5
17	OG5_126617	hypothetical protein	LdBPK_170120.1,LdBPK_170130.1,LdBPK_170140.1,LdBPK_170150.1	4	6.98	7	5.39	5	0.714286
28	OG5_126707	zinc transporter, putative	LdBPK_282050	1	2.49263	2.49263	5.2803	5.2803	2.11837
1	OG5_126601	fatty acyl CoA syntetase 1, putative	LdBPK_010490.1,LdBPK_010510.1,LdBPK_010520.1,LdBPK_010540.1	4	4.5	5	5.15	5	1
19	OG5_236254	hypothetical protein, conserved	LdBPK_191690	1	6.35368	6.35368	5.11364	5.11364	0.80483
23	OG5_181194	hypothetical protein, conserved	LdBPK_230350	1	1.30703	1.30703	5.04	5.04	3.85607
30	OG5_151771	Hsp33 protein, putative	LdBPK_301670	1	4.71025	4.71025	4.95	4.95	1.0509
35	OG5_128620	flavoprotein subunit-like protein	LdBPK_350850.1,LdBPK_351190.1,LdBPK_351200.1	3	3.53	4	4.85	5	1.25
19	OG5_126609	4-coumarate:coa ligase-like protein	LdBPK_190940.1,LdBPK_190950.1,LdBPK_190970.1	3	3.64	4	4.8	5	1.25
31	OG5_139635	amino acid permease	LdBPK_311810.1,LdBPK_311830.1,LdBPK_311850.1,LdBPK_311860.1	4	2.73	3	4.74	5	1.66667
30	OG5_126744	Hsp70 protein, putative	LdBPK_302470.1,LdBPK_302480.1,LdBPK_302530.1,LdBPK_302540.1	4	4.15	4	4.71	5	1.25
27	OG5_148785	hypothetical protein, conserved	LdBPK_271490	1	2.20784	2.20784	4.70833	4.70833	2.13255
23	OG5_150800	Checkpoint protein HUS1	LdBPK_230330	1	1.2221	1.2221	4.70333	4.70333	3.84856
30	OG5_127269	40S ribosomal protein S30, putative	LdBPK_300710	1	3.71846	3.71846	4.55	4.55	1.22362
23	OG5_127096	tryptophanyl-tRNA synthetase, putative	LdBPK_230340	1	1.30672	1.30672	4.53667	4.53667	3.47179
8	OG5_130987	Amastin surface glycoprotein, putative	LdBPK_080720.1,LdBPK_080780.1,LdBPK_080790.1	3	4.53	5	4.52	5	1
20	OG5_138261	hypothetical protein	LdBPK_020140.1,LdBPK_020150.1,LdBPK_020160.1,LdBPK_020170.1,LdBPK_020180.1	5	3.71	4	4.5	5	1.25
10	OG5_236264	hypothetical protein, conserved	LdBPK_100521	1	3.78002	3.78002	4.48512	4.48512	1.18653
23	OG5_154577	hypothetical protein, conserved	LdBPK_230360	1	1.04694	1.04694	4.42167	4.42167	4.22343
30	OG5_132702	ferric reductase, putative	LdBPK_301630	1	4.58093	4.58093	4.3875	4.3875	0.957774
22	OG5_146485	hypothetical protein (fragment)	LdBPK_220670	1	3.62318	3.62318	4.21921	4.21921	1.1645
23	OG5_161872	hypothetical protein, conserved	LdBPK_230270	1	2.36913	2.36913	4.14	4.14	1.74747
35	OG5_127090	60S ribosomal protein L5, putative	LdBPK_351870	1	3.18085	3.18085	4.08454	4.08454	1.2841
23	OG5_180874	Zinc finger, C3HC4 type (RING finger) containing protein, putative	LdBPK_230320	1	1.32875	1.32875	4.07	4.07	3.06302
7	OG5_133827	hypothetical protein, conserved	LdBPK_070950.1,LdBPK_070970.1,LdBPK_070980.1,LdBPK_070990.1	4	3.22	3	4.06	4	1.33333
16	OG5_132978	Protein of unknown function (DUF3184), putative	LdBPK_161030.1,LdBPK_161040.1,LdBPK_161050.1,LdBPK_161060.1,LdBPK_161080.1,LdBPK_161090.1	6	3.44	3	3.93	4	1.33333
31	OG5_136894	iron/zinc transporter protein-like protein	LdBPK_313180.1,LdBPK_313190.1	2	3.2	3	3.92	4	1.33333
8	OG5_145959	hypothetical protein, conserved	LdBPK_081160	1	2.03503	2.03503	3.88333	3.88333	1.90824
35	OG5_126840	Oligosaccharyl transferase STT3 subunit, putative	LdBPK_351140.1,LdBPK_351150.1,LdBPK_351160.1,LdBPK_351170.1	4	3.46	3	3.87	4	1.33333
16	OG5_130386	paraflagellar rod protein 1D, putative	LdBPK_161510	1	3.33825	3.33825	3.84615	3.84615	1.15215
15	OG5_138264	developmentally regulated protein, putative	LdBPK_151110.1,LdBPK_151130.1	2	2.69	3	3.84	4	1.33333
5	OG5_127165	ATPase alpha subunit	LdBPK_050510	1	3.02545	3.02545	3.8381	3.8381	1.2686
23	OG5_128256	terbinafine resistance locus protein (yip1)	LdBPK_230280	1	2.19179	2.19179	3.835	3.835	1.74971
31	OG5_126562	ATP-binding cassette protein subfamily C, member 5, putative	LdBPK_311290.1,LdBPK_311300.1,LdBPK_311310.1,LdBPK_311460.1	4	3.17	3	3.8	4	1.33333
27	OG5_126571	hypothetical protein	LdBPK_270830.1,LdBPK_270840.1	2	3.05	3	3.8	4	1.33333
31	OG5_236282	tuzin	LdBPK_310470	1	1.65668	1.65668	3.77273	3.77273	2.27729
8	OG5_127918	Zinc finger, C3HC4 type (RING finger) containing protein, putative	LdBPK_081130	1	2.43093	2.43093	3.76667	3.76667	1.54947
23	OG5_133937	pteridine reductase 1	LdBPK_230310	1	1.24442	1.24442	3.75667	3.75667	3.0188
20	OG5_142209	hypothetical protein	LdBPK_201410.1,LdBPK_201420.1	2	2.15	2	3.73	4	2
22	OG5_157933	3'a2rel-related protein	LdBPK_220560	1	3.88078	3.88078	3.72537	3.72537	0.959953
31	OG5_128742	Transmembrane amino acid transporter protein, putative	LdBPK_310350.1,LdBPK_310360.1,LdBPK_310370.1	3	3.46	4	3.71	4	1
16	OG5_126585	hypothetical protein	LdBPK_161550.1,LdBPK_161570.1	2	2.99	3	3.67	4	1.33333
19	OG5_128109	glycerol uptake protein, putative	LdBPK_191350.1,LdBPK_191370.1	2	3.53	4	3.63	4	1
8	OG5_183583	hypothetical protein, conserved	LdBPK_081191	1	2.02761	2.02761	3.61667	3.61667	1.78371
28	OG5_126867	40S ribosomal protein S17, putative	LdBPK_282750	1	2.4449	2.4449	3.60038	3.60038	1.47261
30	OG5_128239	Protein of unknown function (DUF1077), putative	LdBPK_301660	1	5.50202	5.50202	3.59583	3.59583	0.653548
14	OG5_126586	hypothetical protein	LdBPK_141180.1,LdBPK_141190.1	2	3.09	3	3.56	4	1.33333
22	OG5_145964	hypothetical protein, conserved	LdBPK_220650	1	2.25917	2.25917	3.51601	3.51601	1.55633
28	OG5_127435	hypothetical protein	LdBPK_281460.1,LdBPK_281470.1,LdBPK_281480.1	3	3.48	3	3.5	3	1
3	OG5_126872	60S acidic ribosomal protein P2, putative	LdBPK_030410.1,LdBPK_030420.1	2	1.88	2	3.47	3	1.5
15	OG5_126593	C-terminal domain of 1-Cys peroxiredoxin, putative	LdBPK_151120.1,LdBPK_151140.1	2	2.81	3	3.44	3	1
4	OG5_129658	D-isomer specific 2-hydroxyacid dehydrogenase, NAD binding domain containing protein, putative	LdBPK_044360	1	3.06823	3.06823	3.41522	3.41522	1.11309
2	OG5_132420	ATPase family associated with various cellular activities (AAA), putative	LdBPK_021560	1	2.31158	2.31158	3.41133	3.41133	1.47575
7	OG5_128435	glycosomal phosphoenolpyruvate carboxykinase, putative	LdBPK_072500	1	2.34012	2.34012	3.40417	3.40417	1.4547
28	OG5_128471	Protein of unknown function (DUF423), putative	LdBPK_281610.1,LdBPK_281620.1,LdBPK_281630.1	3	2.89	3	3.4	3	1
24	OG5_127039	40S ribosomal protein S8, putative	LdBPK_242160.1,LdBPK_242170.1	2	3.71	4	3.4	3	0.75
18	OG5_127253	P-type H+-ATPase, putative	LdBPK_181490.1,LdBPK_181500.1,LdBPK_181510.1	3	3.15	3	3.38	3	1
26	OG5_140921	hypothetical protein, conserved	LdBPK_260090	1	1.91265	1.91265	3.37143	3.37143	1.7627
29	OG5_128527	Asparagine synthase, putative	LdBPK_291590	1	1.14501	1.14501	3.31957	3.31957	2.89915
16	OG5_131787	fucose kinase, putative	LdBPK_160450.1,LdBPK_160490.1	2	2.25	2	3.27	3	1.5
15	OG5_150010	nucleoside transporter 1, putative	LdBPK_151230.1,LdBPK_151240.1,LdBPK_151250.1,LdBPK_151260.1	4	2.95	3	3.27	3	1
36	OG5_127199	ribosomal protein L29, putative	LdBPK_363550.1,LdBPK_363560.1	2	2.27	2	3.26	3	1.5
28	OG5_127516	receptor for activated C kinase 1	LdBPK_282970	1	2.1119	2.1119	3.24242	3.24242	1.53531
23	OG5_161871	hypothetical protein, conserved	LdBPK_230250	1	1.30792	1.30792	3.23	3.23	2.46956
35	OG5_126907	60S ribosomal subunit protein L31, putative	LdBPK_353330	1	2.30952	2.30952	3.19807	3.19807	1.38473
13	OG5_126890	40S ribosomal protein S4, putative	LdBPK_131120.1,LdBPK_131130.1	2	2.62	3	3.18	3	1
22	OG5_173478	5'a2rel-related protein	LdBPK_220660	1	2.1466	2.1466	3.16749	3.16749	1.47558
31	OG5_127342	peptidase m20/m25/m40 family-like protein	LdBPK_312060	1	2.11045	2.11045	3.16533	3.16533	1.49983
8	OG5_151618	protein kinase, putative	LdBPK_081250	1	2.22795	2.22795	3.13333	3.13333	1.40637
30	OG5_126628	glyceraldehyde 3-phosphate dehydrogenase, glycosomal	LdBPK_303000	1	2.36102	2.36102	3.12917	3.12917	1.32535
11	OG5_127995	60S ribosomal protein L28, putative	LdBPK_111110.1,LdBPK_111130.1	2	2.25	2	3.11	3	1.5
36	OG5_126668	40S ribosomal protein S18, putative	LdBPK_360990	1	2.10183	2.10183	3.08937	3.08937	1.46985
27	OG5_130822	amino acid transporter, putative	LdBPK_271500	1	2.11206	2.11206	3.08333	3.08333	1.45987
31	OG5_139233	hypothetical protein	LdBPK_311470	1	2.66605	2.66605	3.08333	3.08333	1.15652
30	OG5_140925	hypothetical protein, conserved	LdBPK_301650	1	5.04988	5.04988	3.07083	3.07083	0.6081
23	OG5_135232	oxidoreductase-like protein	LdBPK_230620.1,LdBPK_230630.1,LdBPK_230840.1	3	3.27	3	3.05	3	1
29	OG5_130856	Exonuclease, putative	LdBPK_290550.1,LdBPK_290560.1	2	2.43	2	3.04	3	1.5
21	OG5_128521	DNA polymerase eta, putative	LdBPK_210680.1,LdBPK_210690.1	2	1.97	2	3.02	3	1.5
29	OG5_136124	Major Facilitator Superfamily, putative	LdBPK_291610.1,LdBPK_291620.1,LdBPK_291630.1	3	2.89	3	3.01	3	1
8	OG5_145960	hypothetical protein, conserved	LdBPK_081190	1	2.56072	2.56072	3	3	1.17155
24	OG5_127617	translationally controlled tumor protein (TCTP), putative	LdBPK_241560.1,LdBPK_241570.1	2	2.53	3	3	3	1
22	OG5_126687	40S ribosomal protein S15, putative	LdBPK_220310.1,LdBPK_220340.1	2	2.46	2	2.99	3	1.5
19	OG5_176388	adenylate cyclase regulatory protein-like protein	LdBPK_191670	1	2.50713	2.50713	2.98182	2.98182	1.18933
6	OG5_127242	Haemolysin-III related, putative	LdBPK_365740.1,LdBPK_365750.1,LdBPK_365760.1	3	2.79	3	2.98	3	1
26	OG5_127176	60S ribosomal protein L35, putative	LdBPK_262350	1	2.4792	2.4792	2.97619	2.97619	1.20046
30	OG5_126846	60S acidic ribosomal protein P3	LdBPK_303780	1	1.68294	1.68294	2.975	2.975	1.76774
22	OG5_127209	50S ribosome-binding GTPase, putative	LdBPK_220640	1	2.24228	2.24228	2.95074	2.95074	1.31596
19	OG5_126841	ADP,ATP carrier protein 1, mitochondrial precursor, putative	LdBPK_190190.1,LdBPK_190200.1	2	2.36	2	2.92	3	1.5
8	OG5_132130	Amidinotransferase, putative	LdBPK_081220	1	2.50314	2.50314	2.88333	2.88333	1.15189
29	OG5_179467	Leucine Rich Repeat, putative	LdBPK_292240	1	4.79712	4.79712	2.87609	2.87609	0.599544
11	OG5_129785	aminopeptidase, putative	LdBPK_110630.1,LdBPK_110640.1	2	1.13	1	2.84	3	3
16	OG5_126570	Core histone H2A/H2B/H3/H4, putative	LdBPK_160610	1	3.0449	3.0449	2.83654	2.83654	0.931571
16	OG5_134331	hypothetical protein, conserved	LdBPK_160480.1,LdBPK_160500.1	2	2.48	2	2.81	3	1.5
22	OG5_127132	60S ribosomal protein L14, putative	LdBPK_221370.1,LdBPK_221410.1	2	1.25	1	2.8	3	3
31	OG5_135220	protein kinase-like protein	LdBPK_311870.1,LdBPK_311880.1	2	2.11	2	2.79	3	1.5
23	OG5_157937	hypothetical protein, conserved	LdBPK_230370	1	1.22266	1.22266	2.775	2.775	2.26964
19	OG5_140736	kinesin, putative	LdBPK_190680.1,LdBPK_190690.1	2	1.8	2	2.76	3	1.5
34	OG5_184207	amastin-like surface protein, putative (fragment)	LdBPK_341730	1	3.62168	3.62168	2.75652	2.75652	0.761116
18	OG5_127570	citrate synthase, putative	LdBPK_180690.1,LdBPK_180700.1	2	2.26	2	2.75	3	1.5
11	OG5_147206	Protein Associated with Differentiation, putative	LdBPK_110680.1,LdBPK_110690.1	2	3.45	3	2.75	3	1
14	OG5_127859	fatty acid elongase, putative	LdBPK_140660.1,LdBPK_140760.1,LdBPK_140800.1	3	3.04	3	2.72	3	1
30	OG5_126734	S-adenosylmethionine synthetase	LdBPK_303560	1	2.33569	2.33569	2.7125	2.7125	1.16133
28	OG5_126760	ribosomal protein S20, putative	LdBPK_281100	1	2.1523	2.1523	2.70833	2.70833	1.25835
27	OG5_126558	Cytoplasmic dynein 2 heavy chain (DYNC2H1), putative	LdBPK_271650.1,LdBPK_272460.1	2	2.43	2	2.7	3	1.5
15	OG5_126845	60S acidic ribosomal protein P2	LdBPK_151190.1,LdBPK_151200.1	2	1.85	2	2.7	3	1.5
20	OG5_126776	phosphoglycerate kinase C, glycosomal	LdBPK_200110.1,LdBPK_200120.1	2	2.29	2	2.7	3	1.5
9	OG5_127795	Rhodanese-like domain containing protein, putative	LdBPK_091530.1,LdBPK_091540.1,LdBPK_091550.1	3	3.18	3	2.7	3	1
6	OG5_126940	60S ribosomal protein L19, putative	LdBPK_060410	1	2.54785	2.54785	2.68651	2.68651	1.05442
36	OG5_126896	40S ribosomal protein S24e	LdBPK_363020	1	2.16955	2.16955	2.68599	2.68599	1.23804
7	OG5_126645	P-type ATPase, putative	LdBPK_070700	1	2.37904	2.37904	2.67308	2.67308	1.12359
17	OG5_148215	hypothetical protein, conserved	LdBPK_171590	1	2.01967	2.01967	2.66026	2.66026	1.31718
22	OG5_126587	hypothetical protein	LdBPK_221150.1,LdBPK_221160.1	2	2.2	2	2.66	3	1.5
23	OG5_157936	hypothetical protein, conserved	LdBPK_230260	1	1.1943	1.1943	2.655	2.655	2.22306
35	OG5_126795	poly(A)-binding protein 3	LdBPK_354200.1,LdBPK_355360.1	2	2.13	2	2.64	3	1.5
33	OG5_137020	hypothetical protein, conserved	LdBPK_333060.1,LdBPK_333090.1	2	2.09	2	2.64	3	1.5
2	OG5_142236	hypothetical protein, conserved	LdBPK_020660	1	3.20783	3.20783	2.60476	2.60476	0.812002
29	OG5_128012	tryparedoxin 2, putative	LdBPK_291240.1,LdBPK_291250.1	2	2.5	2	2.57	3	1.5
31	OG5_137675	hypothetical protein, conserved	LdBPK_310930.1,LdBPK_310960.1	2	1.89	2	2.57	3	1.5
9	OG5_127580	elongation factor-1 gamma	LdBPK_091020.1,LdBPK_091030.1	2	2.61	3	2.56	3	1
36	OG5_129172	sterol 24-c-methyltransferase, putative	LdBPK_362510	1	2.28217	2.28217	2.55072	2.55072	1.11768
15	OG5_126873	60S acidic ribosomal protein P2, putative	LdBPK_150420.1,LdBPK_150430.1	2	1.14	1	2.53	3	3
36	OG5_158741	universal minicircle sequence binding protein, putative	LdBPK_361680.1,LdBPK_361690.1	2	1.7	2	2.53	3	1.5
31	OG5_126584	aldo-keto reductase-like protein	LdBPK_312210.1,LdBPK_312980.1	2	2.2	2	2.52	3	1.5
32	OG5_127110	mitochondrial carrier protein-like protein	LdBPK_321170.1,LdBPK_321180.1	2	1.93	2	2.52	3	1.5
4	OG5_126951	60S ribosomal protein L10, putative	LdBPK_040750.1,LdBPK_040950.1	2	2.11	2	2.52	3	1.5
8	OG5_126654	histone deacetylase, putative	LdBPK_081000.1,LdBPK_081300.1	2	2.18	2	2.52	3	1.5
12	OG5_138988	Fusaric acid resistance protein-like, putative	LdBPK_120530.1,LdBPK_120540.1	2	2.36	2	2.52	3	1.5
31	OG5_142921	amino acid permease 3	LdBPK_310900.1,LdBPK_310910.1	2	2.21	2	2.51	3	1.5
27	OG5_130635	calpain-like cysteine peptidase, putative	LdBPK_270500.1,LdBPK_270510.1,LdBPK_272520.1	3	2.45	2	2.5	2	1
15	OG5_136127	ecotin, putative	LdBPK_150530.1,LdBPK_150540.1	2	2.6	3	2.5	2	0.666667
34	OG5_129676	p25-alpha, putative	LdBPK_341630	1	2.11015	2.11015	2.49783	2.49783	1.18372
2	OG5_146010	hypothetical protein, conserved	LdBPK_020670	1	3.07017	3.07017	2.49048	2.49048	0.811185
10	OG5_126569	Core histone H2A/H2B/H3/H4, putative	LdBPK_100920.1,LdBPK_101070.1	2	1.22	1	2.49	2	2
21	OG5_127374	hypoxanthine-guanine phosphoribosyltransferase	LdBPK_210980.1,LdBPK_210990.1	2	2.52	3	2.48	2	0.666667
12	OG5_126789	NADH:flavin oxidoreductase/NADH oxidase, putative	LdBPK_120730.1,LdBPK_120740.1	2	2.14	2	2.46	2	1
36	OG5_126788	chaperonin HSP60, mitochondrial precursor	LdBPK_362130.1,LdBPK_362140.1	2	1.97	2	2.46	2	1
2	OG5_126637	Heat shock protein 100 kDa	LdBPK_020680	1	3.31443	3.31443	2.45952	2.45952	0.742066
24	OG5_129416	helicase-like protein , putative	LdBPK_241070	1	1.23384	1.23384	2.45833	2.45833	1.99243
26	OG5_143926	hypothetical protein, conserved	LdBPK_260110	1	2.16624	2.16624	2.45714	2.45714	1.13429
14	OG5_148412	hypothetical protein, conserved	LdBPK_141390	1	1.27298	1.27298	2.45644	2.45644	1.92968
36	OG5_127014	40S ribosomal protein SA, putative	LdBPK_365238.1,LdBPK_365240.1,LdBPK_365350.1,LdBPK_365353.1,LdBPK_365355.1	5	1.92	2	2.45	2	1
34	OG5_126565	Cytoplasmic dynein 2 heavy chain (DYNC2H1), putative	LdBPK_343690.1,LdBPK_343990.1	2	2.24	2	2.45	2	1
32	OG5_127262	ribosomal protein L27, putative	LdBPK_322830.1,LdBPK_322850.1	2	2.15	2	2.45	2	1
36	OG5_158724	histidine secretory acid phosphatase, putative	LdBPK_366740.1,LdBPK_366770.1	2	1.43	1	2.44	2	2
22	OG5_156947	hypothetical protein, conserved	LdBPK_221170.1,LdBPK_221180.1	2	2.53	3	2.44	2	0.666667
1	OG5_126984	eukaryotic initiation factor 4a, putative	LdBPK_010790	1	2.31963	2.31963	2.43956	2.43956	1.0517
24	OG5_148674	hypothetical protein, conserved	LdBPK_241090	1	1.22652	1.22652	2.4375	2.4375	1.98734
25	OG5_127100	ATPase beta subunit, putative	LdBPK_251210	1	2.05753	2.05753	2.43273	2.43273	1.18235
10	OG5_127000	hypothetical protein	LdBPK_100760.1,LdBPK_100770.1	2	3.11	3	2.43	2	0.666667
10	OG5_129048	delta-12 fatty acid desaturase	LdBPK_101460	1	2.02715	2.02715	2.41071	2.41071	1.18922
19	OG5_133292	SPFH domain / Band 7 family, putative	LdBPK_191270.1,LdBPK_191280.1	2	2.31	2	2.41	2	1
28	OG5_127393	DNA polymerase kappa, putative	LdBPK_281530.1,LdBPK_281540.1	2	2.11	2	2.4	2	1
24	OG5_148675	hypothetical protein, conserved	LdBPK_241110	1	1.18464	1.18464	2.39583	2.39583	2.02242
33	OG5_135897	D-alanyl-glycyl endopeptidase-like protein	LdBPK_332970.1,LdBPK_333000.1	2	1.97	2	2.39	2	1
31	OG5_137883	hypothetical protein	LdBPK_311920	1	1.77599	1.77599	2.38592	2.38592	1.34343
26	OG5_142231	hypothetical protein, conserved	LdBPK_260091	1	2.50358	2.50358	2.38214	2.38214	0.951496
10	OG5_126729	phosphate-Repressible Phosphate Permease-like protein	LdBPK_101440	1	2.19717	2.19717	2.36905	2.36905	1.07822
24	OG5_126599	pre-mRNA splicing factor, putative	LdBPK_241120	1	1.20374	1.20374	2.35417	2.35417	1.9557
34	OG5_127146	glycosomal malate dehydrogenase	LdBPK_340150.1,LdBPK_340170.1	2	1.88	2	2.34	2	1
28	OG5_126564	Cytoplasmic dynein 2 heavy chain (DYNC2H1), putative	LdBPK_280650.1,LdBPK_283110.1	2	2.27	2	2.33	2	1
10	OG5_129998	zinc binding dehydrogenase-like protein	LdBPK_100610.1,LdBPK_100620.1	2	2.3	2	2.33	2	1
21	OG5_140917	hypothetical protein, conserved	LdBPK_210940.1,LdBPK_210950.1	2	2.31	2	2.32	2	1
25	OG5_127106	succinyl-CoA synthetase alpha subunit, putative	LdBPK_252220	1	1.80542	1.80542	2.30364	2.30364	1.27596
35	OG5_149017	hypothetical protein, conserved	LdBPK_353690	1	0.963873	0.963873	2.29469	2.29469	2.38069
24	OG5_180842	F-box domain/Galactose oxidase, central domain/Kelch motif containing protein, putative	LdBPK_241040	1	1.10805	1.10805	2.29167	2.29167	2.0682
35	OG5_126647	membrane transporter protein, putative	LdBPK_353630.1,LdBPK_353680.1	2	2.04	2	2.29	2	1
21	OG5_126743	hexokinase, putative	LdBPK_210300	1	2.04793	2.04793	2.27679	2.27679	1.11175
9	OG5_126990	protein kinase, putative	LdBPK_090450.1,LdBPK_090455.1,LdBPK_090460.1	3	1.92	2	2.27	2	1
36	OG5_127026	60S ribosomal protein L34, putative	LdBPK_363930	1	1.60931	1.60931	2.26812	2.26812	1.40937
20	OG5_127543	N-acyl-L-amino acid amidohydrolase	LdBPK_201720.1,LdBPK_201740.1	2	1.31	1	2.26	2	2
26	OG5_126953	60S ribosomal protein L7, putative	LdBPK_260150.1,LdBPK_260160.1	2	2.29	2	2.25	2	1
4	OG5_148241	hypothetical protein, conserved	LdBPK_040160	1	2.40084	2.40084	2.23333	2.23333	0.930231
10	OG5_204187	hypothetical protein	LdBPK_100170	1	1.13715	1.13715	2.22024	2.22024	1.95246
9	OG5_145872	ATG8/AUT7/APG8/PAZ2, putative	LdBPK_090170.1,LdBPK_090180.1,LdBPK_090200.1	3	1.14	1	2.22	2	2
9	OG5_140911	hypothetical protein, conserved	LdBPK_090280.1,LdBPK_090290.1	2	2.01	2	2.22	2	1
20	OG5_135475	Metallo-dependent phosphatase-like domain-containing protein	LdBPK_200430.1,LdBPK_200440.1	2	2.07	2	2.22	2	1
28	OG5_127144	DNA repair protein, putative	LdBPK_280810.1,LdBPK_281950.1	2	2.04	2	2.22	2	1
36	OG5_127632	vacuolar protein sorting-associated protein 45, putative	LdBPK_360490.1,LdBPK_362360.1	2	2.07	2	2.22	2	1
21	OG5_127029	40S ribosomal protein S23, putative	LdBPK_211300	1	1.68041	1.68041	2.21875	2.21875	1.32036
32	OG5_126708	nucleoside diphosphate kinase b	LdBPK_323110	1	1.57887	1.57887	2.21667	2.21667	1.40396
31	OG5_130243	3,2-trans-enoyl-CoA isomerase, mitochondrial precursor, putative	LdBPK_312320.1,LdBPK_312400.1	2	2.18	2	2.21	2	1
26	OG5_126930	40S ribosomal protein S16, putative	LdBPK_260840	1	1.98929	1.98929	2.19405	2.19405	1.10293
7	OG5_126938	60S ribosomal protein L7a, putative	LdBPK_070550	1	2.13131	2.13131	2.19231	2.19231	1.02862
16	OG5_128071	protein tyrosine phosphatase-like protein	LdBPK_160240.1,LdBPK_160260.1	2	2.03	2	2.19	2	1
24	OG5_146510	AKAP7 2'5' RNA ligase-like domain containing protein, putative	LdBPK_241080	1	1.18186	1.18186	2.1875	2.1875	1.85089
24	OG5_126753	malic enzyme, putative	LdBPK_240780.1,LdBPK_240790.1	2	2.13	2	2.17	2	1
31	OG5_127315	lipase precursor-like protein	LdBPK_310870.1,LdBPK_312540.1	2	1.89	2	2.15	2	1
19	OG5_136297	hypothetical protein, conserved	LdBPK_190560.1,LdBPK_190570.1	2	1.51	2	2.15	2	1
24	OG5_157940	Amastin surface glycoprotein, putative	LdBPK_241280.1,LdBPK_241310.1	2	1.95	2	2.15	2	1
20	OG5_126627	hypothetical protein	LdBPK_201590	1	1.73871	1.73871	2.14015	2.14015	1.23088
30	OG5_144778	lorien protein	LdBPK_303550	1	2.14649	2.14649	2.13333	2.13333	0.993871
14	OG5_139854	hypothetical protein, conserved	LdBPK_140390.1,LdBPK_140400.1	2	2.06	2	2.13	2	1
36	OG5_166789	hypothetical protein, conserved	LdBPK_366700	1	1.04378	1.04378	2.12802	2.12802	2.03876
36	OG5_204169	hypothetical protein, conserved	LdBPK_366750	1	2.37392	2.37392	2.1256	2.1256	0.8954
24	OG5_183646	hypothetical protein, conserved	LdBPK_241060	1	1.2146	1.2146	2.125	2.125	1.74955
34	OG5_126999	ribosomal protein S26	LdBPK_340460	1	1.12798	1.12798	2.11304	2.11304	1.8733
6	OG5_129202	CLN3 protein, putative	LdBPK_061360	1	2.05275	2.05275	2.10979	2.10979	1.02779
23	OG5_184200	hypothetical protein, conserved	LdBPK_231340	1	1.81902	1.81902	2.105	2.105	1.15722
35	OG5_128462	transporter, putative	LdBPK_352830.1,LdBPK_352860.1	2	2.19	2	2.1	2	1
18	OG5_127710	hypothetical protein	LdBPK_181270.1,LdBPK_181280.1	2	1.6	2	2.08	2	1
35	OG5_184072	hypothetical protein, conserved	LdBPK_350620	1	1.26597	1.26597	2.07246	2.07246	1.63705
21	OG5_126803	vacuolar ATP synthase, putative	LdBPK_212160.1,LdBPK_212170.1	2	2.12	2	2.07	2	1
30	OG5_157974	Amastin surface glycoprotein, putative	LdBPK_300920	1	2.07661	2.07661	2.06667	2.06667	0.995211
28	OG5_154601	hypothetical protein, conserved	LdBPK_282770	1	1.10573	1.10573	2.05303	2.05303	1.85672
31	OG5_129108	C2 domain containing protein, putative	LdBPK_310710.1,LdBPK_310820.1	2	1.72	2	2.05	2	1
32	OG5_141857	NUDIX hydrolase dihydroneopterin triphosphate pyrophosphohydrolase/hydrolase, putative	LdBPK_321610.1,LdBPK_321620.1	2	2.22	2	2.05	2	1
24	OG5_143840	DNAJ domain protein, putative	LdBPK_241100	1	1.31095	1.31095	2.04167	2.04167	1.55739
35	OG5_128987	enoyl-CoA hydratase/isomerase family protein, conserved	LdBPK_350360	1	1.13558	1.13558	2.04106	2.04106	1.79738
32	OG5_183949	hypothetical protein, conserved	LdBPK_320160	1	1.05351	1.05351	2.0375	2.0375	1.934
11	OG5_130630	Protein Associated with Differentiation, putative	LdBPK_110660.1,LdBPK_110670.1	2	2.1	2	2.03	2	1
35	OG5_127016	60S ribosomal protein L27A/L29, putative	LdBPK_353810	1	2.19669	2.19669	2.02174	2.02174	0.920355
30	OG5_127139	ribosomal protein S26, putative	LdBPK_303240	1	1.08455	1.08455	2.02083	2.02083	1.86329
35	OG5_126580	Leucine rich repeat/Leucine Rich Repeat, putative	LdBPK_350490.1,LdBPK_350500.1	2	2.04	2	2.02	2	1
36	OG5_149096	tRNA intron endonuclease, catalytic C-terminal domain containing protein, putative	LdBPK_363920	1	0.98746	0.98746	2.01449	2.01449	2.04007
24	OG5_127882	Mnd1 family, putative	LdBPK_241030	1	1.16951	1.16951	2	2	1.71011
19	OG5_143921	hypothetical protein, conserved	LdBPK_191400	1	1.20062	1.20062	2	2	1.6658
34	OG5_127390	elongation factor 1-beta	LdBPK_340870	1	1.90429	1.90429	1.99783	1.99783	1.04912
5	OG5_126685	pyruvate kinase	LdBPK_055450	1	1.48279	1.48279	1.99758	1.99758	1.34718
11	OG5_147954	Sec20, putative	LdBPK_110300	1	1.11395	1.11395	1.99636	1.99636	1.79215
30	OG5_127302	succinyl-coa:3-ketoacid-coenzyme a transferase- like protein	LdBPK_301910.1,LdBPK_301920.1	2	2.09	2	1.99	2	1
13	OG5_137674	phosphoprotein phosphatase, putative	LdBPK_131570.1,LdBPK_131630.1	2	1.64	2	1.99	2	1
25	OG5_132575	tagatose-6-phosphate kinase-like protein	LdBPK_252550	1	1.73676	1.73676	1.98909	1.98909	1.14529
24	OG5_140483	Methyltransferase domain/Methyltransferase TRM13, putative	LdBPK_240550.1,LdBPK_240560.1	2	1.79	2	1.98	2	1
36	OG5_127412	glycine synthase, putative	LdBPK_363990.1,LdBPK_364000.1	2	1.93	2	1.98	2	1
29	OG5_182692	WD domain, G-beta repeat, putative	LdBPK_291690	1	0.947232	0.947232	1.97609	1.97609	2.08617
5	OG5_132153	nitroreductase-like protein	LdBPK_050660	1	1.30493	1.30493	1.97381	1.97381	1.51258
30	OG5_127148	Histone-binding protein RBBP4 or subunit C of CAF1 complex/WD domain, G-beta repeat, putative	LdBPK_301010	1	1.09878	1.09878	1.97083	1.97083	1.79366
17	OG5_131107	Acyl CoA binding protein, putative	LdBPK_170680.1,LdBPK_170700.1	2	1.38	1	1.96	2	2
24	OG5_145978	Protein of unknown function (DUF3184), putative	LdBPK_240440.1,LdBPK_240460.1	2	2.16	2	1.96	2	1
36	OG5_127222	ubiquitin/ribosomal protein S27a, putative	LdBPK_360660	1	1.70947	1.70947	1.95652	1.95652	1.14452
35	OG5_165149	Zinc finger C-x8-C-x5-C-x3-H type (and similar), putative	LdBPK_355170	1	1.11078	1.11078	1.95169	1.95169	1.75704
36	OG5_151852	hypothetical protein, conserved	LdBPK_360410	1	1.16241	1.16241	1.94203	1.94203	1.6707
30	OG5_148845	hypothetical protein, conserved	LdBPK_300090	1	1.25014	1.25014	1.9375	1.9375	1.54983
28	OG5_126750	major surface protease gp63, putative	LdBPK_280600	1	2.47626	2.47626	1.9375	1.9375	0.78243
35	OG5_127623	proteasome alpha 1 subunit, putative	LdBPK_354910	1	0.988826	0.988826	1.92754	1.92754	1.94932
34	OG5_132982	amastin, putative	LdBPK_342660	1	3.59348	3.59348	1.92717	1.92717	0.536297
36	OG5_184190	cop9 signalosome complex subunit, putative	LdBPK_366800	1	1.20738	1.20738	1.92512	1.92512	1.59446
34	OG5_130729	amastin-like surface protein-like protein	LdBPK_341150.1,LdBPK_341700.1	2	3.71	4	1.91	2	0.5
33	OG5_129767	macrophage migration inhibitory factor-like protein	LdBPK_331840.1,LdBPK_331850.1	2	2.3	2	1.9	2	1
36	OG5_154736	hypothetical protein, conserved	LdBPK_364900	1	1.04487	1.04487	1.89372	1.89372	1.8124
3	OG5_129349	GPR1/FUN34/yaaH family, putative	LdBPK_030360.1,LdBPK_030380.1	2	1.69	2	1.89	2	1
28	OG5_127205	ribosomal protein S29, putative	LdBPK_282360.1,LdBPK_282650.1	2	2.69	3	1.88	2	0.666667
30	OG5_127457	RNA-binding protein, putative	LdBPK_302600	1	1.04338	1.04338	1.87917	1.87917	1.80104
30	OG5_151761	hypothetical protein, conserved	LdBPK_300300	1	1.11604	1.11604	1.87917	1.87917	1.68378
36	OG5_128801	dihydrouridine synthase domain protein-like protein	LdBPK_360500	1	0.945238	0.945238	1.87681	1.87681	1.98554
36	OG5_144319	SET domain protein, putative	LdBPK_360230	1	1.05352	1.05352	1.86232	1.86232	1.76771
35	OG5_161916	actin-like protein, putative	LdBPK_350810	1	1.10993	1.10993	1.86232	1.86232	1.67788
16	OG5_126570	histone H2A, putative	LdBPK_211160.1,LdBPK_211170.1	2	2.08	2	1.86	2	1
35	OG5_151338	hypothetical protein, conserved	LdBPK_353780	1	1.09334	1.09334	1.85266	1.85266	1.6945
35	OG5_143398	proteasome activator protein pa26, putative	LdBPK_350770	1	1.19186	1.19186	1.84541	1.84541	1.54835
23	OG5_154579	hypothetical protein, conserved	LdBPK_231760	1	1.07692	1.07692	1.84333	1.84333	1.71168
20	OG5_183559	hypothetical protein, conserved	LdBPK_201460	1	1.0875	1.0875	1.84091	1.84091	1.69279
28	OG5_127711	Double-stranded DNA-binding domain containing protein, putative	LdBPK_282040	1	1.22931	1.22931	1.84091	1.84091	1.49752
35	OG5_131531	zinc finger protein family member, putative	LdBPK_351050	1	1.20985	1.20985	1.84058	1.84058	1.52132
2	OG5_127068	Peptidase family M3, putative	LdBPK_020710	1	3.62774	3.62774	1.84048	1.84048	0.507334
28	OG5_126588	hypothetical protein	LdBPK_340710.1,LdBPK_340720.1,LdBPK_342360.1	3	2.31	2	1.84	2	1
36	OG5_149043	Afadin- and alpha -actinin-Binding, putative	LdBPK_360260	1	1.10341	1.10341	1.83816	1.83816	1.66589
13	OG5_180805	hypothetical protein, conserved	LdBPK_130740	1	1.38899	1.38899	1.83753	1.83753	1.32293
19	OG5_145760	hypothetical protein, conserved	LdBPK_190490	1	1.03894	1.03894	1.83636	1.83636	1.76753
18	OG5_151528	hypothetical protein, conserved	LdBPK_180980	1	1.28028	1.28028	1.83333	1.83333	1.43198
14	OG5_135359	fatty acid elongase, putative	LdBPK_140710.1,LdBPK_140740.1	2	1.77	2	1.83	2	1
30	OG5_128349	RF-1 domain containing protein, putative	LdBPK_301120	1	1.13062	1.13062	1.82917	1.82917	1.61784
36	OG5_149078	small nuclear RNA-activating protein	LdBPK_362650	1	1.14347	1.14347	1.82609	1.82609	1.59698
32	OG5_154689	hypothetical protein, conserved	LdBPK_322870	1	1.09363	1.09363	1.82083	1.82083	1.66495
30	OG5_166750	hypothetical protein, conserved	LdBPK_300870	1	1.22283	1.22283	1.82083	1.82083	1.48903
29	OG5_138981	kinesin, putative	LdBPK_292490.1,LdBPK_292500.1	2	1.43	1	1.82	2	2
32	OG5_126677	iron superoxide dismutase	LdBPK_321910.1,LdBPK_321920.1	2	1.58	2	1.82	2	1
35	OG5_128250	UBX domain containing protein, putative	LdBPK_351960	1	1.24583	1.24583	1.81884	1.81884	1.45994
8	OG5_140183	Bacterial transferase hexapeptide (six repeats), putative	LdBPK_080190	1	1.01148	1.01148	1.81667	1.81667	1.79605
27	OG5_172545	protein kinase, putative	LdBPK_272410	1	1.16685	1.16685	1.81667	1.81667	1.5569
35	OG5_184088	EF-hand, calcium binding motif containing protein, putative	LdBPK_352020	1	1.2383	1.2383	1.81643	1.81643	1.46688
31	OG5_236287	acetylornithine deacetylase-like protein	LdBPK_311840	1	1.46283	1.46283	1.81417	1.81417	1.24018
35	OG5_184112	hypothetical protein, conserved	LdBPK_354190	1	0.998235	0.998235	1.81401	1.81401	1.81722
31	OG5_127544	N-acyl-L-amino acid amidohydrolase	LdBPK_311130	1	1.59355	1.59355	1.8115	1.8115	1.13677
29	OG5_154618	Cyclic nucleotide-binding domain containing protein, putative	LdBPK_291130	1	1.46311	1.46311	1.81087	1.81087	1.23768
35	OG5_184084	hypothetical protein, conserved	LdBPK_351630	1	1.13556	1.13556	1.80676	1.80676	1.59108
25	OG5_183677	hypothetical protein, conserved	LdBPK_251110	1	1.10592	1.10592	1.8	1.8	1.6276
29	OG5_157958	hypothetical protein, conserved	LdBPK_290800	1	1.3059	1.3059	1.79783	1.79783	1.3767
26	OG5_132023	Lys-63-specific deubiquitinase BRCC36, putative	LdBPK_262450	1	1.11937	1.11937	1.79524	1.79524	1.6038
27	OG5_148799	hypothetical protein, conserved	LdBPK_272400	1	1.15703	1.15703	1.79167	1.79167	1.5485
33	OG5_147175	hypothetical protein, conserved	LdBPK_332170	1	1.26127	1.26127	1.79167	1.79167	1.42053
30	OG5_148857	PSP1 C-terminal conserved region containing protein, putative	LdBPK_301430	1	1.08101	1.08101	1.7875	1.7875	1.65355
32	OG5_146061	RNA binding protein, putative	LdBPK_320790	1	1.12823	1.12823	1.7875	1.7875	1.58434
25	OG5_150790	Ankyrin repeats (many copies), putative	LdBPK_250960	1	0.989528	0.989528	1.78545	1.78545	1.80435
35	OG5_184109	hypothetical protein, conserved	LdBPK_353580	1	1.03215	1.03215	1.78502	1.78502	1.72942
29	OG5_183803	hypothetical protein, conserved	LdBPK_290760	1	1.3267	1.3267	1.78261	1.78261	1.34364
21	OG5_150626	U1 small nuclear ribonucleoprotein C, putative	LdBPK_210380	1	1.29474	1.29474	1.78125	1.78125	1.37576
20	OG5_204210	hypothetical protein, conserved	LdBPK_200380	1	1.38583	1.38583	1.7803	1.7803	1.28465
36	OG5_154735	hypothetical protein, conserved	LdBPK_364680	1	1.25577	1.25577	1.78019	1.78019	1.41761
11	OG5_174709	Alpha/beta hydrolase family, putative	LdBPK_110840	1	1.11709	1.11709	1.78	1.78	1.59343
18	OG5_182667	hypothetical protein, conserved	LdBPK_180850	1	1.1202	1.1202	1.77917	1.77917	1.58826
19	OG5_204208	hypothetical protein, conserved	LdBPK_191070	1	1.0161	1.0161	1.77727	1.77727	1.74912
36	OG5_146495	hypothetical protein, conserved	LdBPK_362120	1	1.15026	1.15026	1.77295	1.77295	1.54134
19	OG5_179288	hypothetical protein, conserved	LdBPK_191170	1	1.27744	1.27744	1.77273	1.77273	1.38772
18	OG5_151533	hypothetical protein, conserved	LdBPK_181630	1	1.09126	1.09126	1.77083	1.77083	1.62275
28	OG5_183783	Putative GTPase activating protein for Arf, putative	LdBPK_281890	1	1.13692	1.13692	1.77083	1.77083	1.55757
32	OG5_153898	tRNA pseudouridine synthase D (TruD), putative	LdBPK_323580	1	1.14777	1.14777	1.77083	1.77083	1.54285
36	OG5_151406	TPR repeat/Tetratricopeptide repeat, putative	LdBPK_362190	1	1.18783	1.18783	1.77053	1.77053	1.49056
10	OG5_183277	hypothetical protein, conserved	LdBPK_100700	1	1.22428	1.22428	1.76786	1.76786	1.444
29	OG5_157971	hypothetical protein, conserved	LdBPK_292860	1	1.2409	1.2409	1.76739	1.76739	1.42428
18	OG5_183455	BTB/POZ domain containing protein, putative	LdBPK_181540	1	1.10612	1.10612	1.76667	1.76667	1.59718
30	OG5_183842	hypothetical protein, conserved	LdBPK_300290	1	1.14223	1.14223	1.76667	1.76667	1.54668
18	OG5_128598	Nrap protein, putative	LdBPK_180940	1	1.18478	1.18478	1.76667	1.76667	1.49114
7	OG5_136938	Thymidylate kinase, putative	LdBPK_070095	1	1.18697	1.18697	1.7657	1.7657	1.48757
35	OG5_130040	DNA replication licensing factor MCM9, putative	LdBPK_354970	1	1.1605	1.1605	1.76087	1.76087	1.51734
35	OG5_184087	hypothetical protein, conserved	LdBPK_351920	1	1.24886	1.24886	1.76087	1.76087	1.40998
30	OG5_183846	hypothetical protein, conserved	LdBPK_301020	1	1.12126	1.12126	1.75833	1.75833	1.56817
18	OG5_128125	hypothetical protein, conserved	LdBPK_180820	1	1.18556	1.18556	1.75833	1.75833	1.48313
19	OG5_139180	hypothetical protein, conserved	LdBPK_190340	1	1.14848	1.14848	1.75455	1.75455	1.5277
27	OG5_132833	RNA-binding protein, putative	LdBPK_272020	1	1.20317	1.20317	1.75417	1.75417	1.45796
35	OG5_143878	protein phosphatase, putative	LdBPK_354720	1	1.02963	1.02963	1.75362	1.75362	1.70317
35	OG5_148976	hypothetical protein, conserved	LdBPK_350390	1	1.11803	1.11803	1.75362	1.75362	1.56849
35	OG5_151824	hypothetical protein, conserved	LdBPK_352680	1	1.17623	1.17623	1.75362	1.75362	1.49089
1	OG5_151423	hypothetical protein, conserved	LdBPK_010820	1	1.15824	1.15824	1.75275	1.75275	1.51328
35	OG5_148984	hypothetical protein, conserved	LdBPK_351550	1	1.2656	1.2656	1.75121	1.75121	1.38369
29	OG5_184203	histone H2A, putative	LdBPK_291850.1,LdBPK_291860.1	2	1.36	1	1.75	2	2
32	OG5_157992	hypothetical protein, conserved	LdBPK_322610	1	1.03138	1.03138	1.75	1.75	1.69676
18	OG5_139903	cyclosporin 16, putative	LdBPK_180880	1	1.10997	1.10997	1.75	1.75	1.57662
5	OG5_128424	methylthioadenosine phosphorylase, putative	LdBPK_050830	1	1.19745	1.19745	1.74762	1.74762	1.45946
36	OG5_151344	mitogen-activated protein kinase	LdBPK_366760	1	2.41593	2.41593	1.74638	1.74638	0.72286
7	OG5_127051	60S acidic ribosomal subunit protein, putative	LdBPK_072480	1	1.23685	1.23685	1.74583	1.74583	1.41151
22	OG5_148631	hypothetical protein, conserved	LdBPK_221490	1	1.03676	1.03676	1.74507	1.74507	1.6832
18	OG5_183449	hypothetical protein, conserved	LdBPK_181020	1	1.11007	1.11007	1.74167	1.74167	1.56897
32	OG5_183988	hypothetical protein, conserved	LdBPK_322900	1	1.14078	1.14078	1.74167	1.74167	1.52673
28	OG5_183788	hypothetical protein, conserved	LdBPK_282670	1	1.2362	1.2362	1.74053	1.74053	1.40797
29	OG5_183800	Ca2+-ATPase N terminal autoinhibitory domain containing protein, putative	LdBPK_290510	1	1.11236	1.11236	1.73913	1.73913	1.56346
35	OG5_143952	hypothetical protein, conserved	LdBPK_350680	1	1.17751	1.17751	1.73913	1.73913	1.47696
34	OG5_183489	hypothetical protein, conserved	LdBPK_340410	1	1.22567	1.22567	1.73913	1.73913	1.41892
35	OG5_143953	hypothetical protein, conserved	LdBPK_351330	1	1.30611	1.30611	1.73913	1.73913	1.33154
28	OG5_127960	DNA replication licensing factor MCM6, putative	LdBPK_282550	1	1.18762	1.18762	1.73864	1.73864	1.46396
33	OG5_151808	hypothetical protein, conserved	LdBPK_332160	1	1.15929	1.15929	1.7375	1.7375	1.49877
27	OG5_179419	hypothetical protein, conserved	LdBPK_271720	1	1.16543	1.16543	1.7375	1.7375	1.49086
35	OG5_148978	hypothetical protein, conserved	LdBPK_350860	1	1.05568	1.05568	1.73671	1.73671	1.64512
35	OG5_204253	hypothetical protein, conserved	LdBPK_350800	1	1.35348	1.35348	1.7343	1.7343	1.28136
1	OG5_148232	HSP70-like protein	LdBPK_010660	1	1.14541	1.14541	1.73352	1.73352	1.51344
36	OG5_128770	vacuolar protein sorting-associated protein-like protein	LdBPK_365400	1	1.14537	1.14537	1.73188	1.73188	1.51207
36	OG5_127325	NUDIX hydrolase protein, conserved	LdBPK_360320	1	1.05627	1.05627	1.72947	1.72947	1.63734
36	OG5_184177	hypothetical protein, conserved	LdBPK_365730	1	1.11265	1.11265	1.72947	1.72947	1.55438
36	OG5_173539	hypothetical protein, conserved	LdBPK_362880	1	1.16066	1.16066	1.72947	1.72947	1.49007
35	OG5_127463	Iron-sulfur assembly protein 2, putative	LdBPK_351350	1	1.18734	1.18734	1.72947	1.72947	1.45659
35	OG5_134814	hypothetical protein, conserved	LdBPK_351470	1	1.3454	1.3454	1.72947	1.72947	1.28546
32	OG5_154703	hypothetical protein, conserved	LdBPK_323640	1	1.17533	1.17533	1.72917	1.72917	1.47121
35	OG5_179299	hypothetical protein, conserved	LdBPK_351080	1	1.12077	1.12077	1.72705	1.72705	1.54095
36	OG5_127170	GTP-binding protein, putative	LdBPK_363140	1	1.22241	1.22241	1.72705	1.72705	1.41283
20	OG5_134225	glutaredoxin, putative	LdBPK_201020	1	1.16125	1.16125	1.72538	1.72538	1.4858
27	OG5_128187	WD-repeat protein	LdBPK_272430	1	1.00993	1.00993	1.725	1.725	1.70804
30	OG5_181544	hypothetical protein, conserved	LdBPK_300530	1	1.10167	1.10167	1.725	1.725	1.56581
26	OG5_127355	methylated-DNA-[protein]-cysteine S-methyltransferase, putative	LdBPK_261800	1	1.15469	1.15469	1.72143	1.72143	1.49082
12	OG5_183316	hypothetical protein, conserved	LdBPK_120360	1	1.30362	1.30362	1.7178	1.7178	1.31772
34	OG5_183490	hypothetical protein, conserved	LdBPK_340440	1	1.20516	1.20516	1.71739	1.71739	1.42503
35	OG5_133395	Zn-finger in Ran binding protein and others/OTU-like cysteine protease, putative	LdBPK_351400	1	1.23358	1.23358	1.71739	1.71739	1.3922
32	OG5_154680	hypothetical protein, conserved	LdBPK_322520	1	1.04662	1.04662	1.71667	1.71667	1.64021
36	OG5_184148	hypothetical protein, conserved	LdBPK_362590	1	1.13556	1.13556	1.71498	1.71498	1.51025
27	OG5_148794	hypothetical protein, conserved	LdBPK_272150	1	1.15451	1.15451	1.70833	1.70833	1.4797
27	OG5_183748	hypothetical protein, conserved	LdBPK_272050	1	1.16612	1.16612	1.70833	1.70833	1.46497
23	OG5_127451	(H+)-ATPase G subunit, putative	LdBPK_230380	1	1.26667	1.26667	1.70833	1.70833	1.34868
35	OG5_147053	U3 small nucleolar RNA-associated protein 6, putative	LdBPK_351980	1	1.16208	1.16208	1.70773	1.70773	1.46954
6	OG5_148279	hypothetical protein, conserved	LdBPK_060420	1	1.11337	1.11337	1.70767	1.70767	1.53379
28	OG5_161891	hypothetical protein, conserved	LdBPK_281140	1	1.04541	1.04541	1.70455	1.70455	1.6305
28	OG5_148805	hypothetical protein, conserved	LdBPK_280400	1	1.05996	1.05996	1.70455	1.70455	1.60813
34	OG5_173473	hypothetical protein, conserved	LdBPK_343420	1	0.986038	0.986038	1.70435	1.70435	1.72848
29	OG5_154619	hypothetical protein, conserved	LdBPK_291200	1	1.15074	1.15074	1.70435	1.70435	1.48108
10	OG5_183268	hypothetical protein, conserved	LdBPK_100220	1	1.14644	1.14644	1.70238	1.70238	1.48493
32	OG5_184003	hypothetical protein, conserved	LdBPK_323760	1	1.13778	1.13778	1.7	1.7	1.49413
31	OG5_183914	hypothetical protein, conserved	LdBPK_311900	1	1.08902	1.08902	1.6992	1.6992	1.5603
13	OG5_183332	Dual specificity phosphatase, catalytic domain containing protein, putative	LdBPK_130660	1	1.21569	1.21569	1.69894	1.69894	1.39751
21	OG5_148096	U4/U6 small nuclear ribonuclear protein, putative	LdBPK_211360	1	1.04163	1.04163	1.69866	1.69866	1.63078
12	OG5_145890	hypothetical protein, conserved	LdBPK_120070	1	1.21062	1.21062	1.69697	1.69697	1.40173
10	OG5_179432	hypothetical protein, conserved	LdBPK_101150	1	1.18779	1.18779	1.69643	1.69643	1.42822
33	OG5_148952	RNA editing complex protein MP46	LdBPK_332090	1	1.10757	1.10757	1.69583	1.69583	1.53113
32	OG5_183998	Lipase (class 3), putative	LdBPK_323560	1	1.15113	1.15113	1.69583	1.69583	1.47319
30	OG5_128311	polynucleotide kinase 3'-phosphatase, putative	LdBPK_300180	1	1.39851	1.39851	1.69583	1.69583	1.2126
36	OG5_184151	hypothetical protein, conserved	LdBPK_363710	1	1.0528	1.0528	1.69565	1.69565	1.61061
36	OG5_146105	hypothetical protein, conserved	LdBPK_363460	1	1.17296	1.17296	1.69565	1.69565	1.44561
36	OG5_127415	TIGR00269 family protein, putative	LdBPK_366380	1	1.17836	1.17836	1.69565	1.69565	1.43899
34	OG5_183488	hypothetical protein, conserved	LdBPK_340400	1	1.20477	1.20477	1.69565	1.69565	1.40744
19	OG5_150636	ATP-dependent zinc metallopeptidase, putative	LdBPK_191620	1	1.37287	1.37287	1.69545	1.69545	1.23497
13	OG5_183333	hypothetical protein, conserved	LdBPK_130900	1	1.1427	1.1427	1.69363	1.69363	1.48214
29	OG5_173553	Amastin surface glycoprotein, putative	LdBPK_291450	1	1.78139	1.78139	1.69348	1.69348	0.950648
16	OG5_183411	hypothetical protein, conserved	LdBPK_161140	1	1.19707	1.19707	1.69231	1.69231	1.4137
27	OG5_130735	tubulin-tyrosine ligase-like protein	LdBPK_272440	1	1.22917	1.22917	1.69167	1.69167	1.37626
28	OG5_183792	hypothetical protein, conserved	LdBPK_283100	1	0.93827	0.93827	1.69129	1.69129	1.80256
4	OG5_183145	hypothetical protein, conserved	LdBPK_040580	1	1.27463	1.27463	1.69	1.69	1.32588
23	OG5_126680	acetyl-CoA synthetase, putative	LdBPK_230580.1,LdBPK_230880.1	2	1.73	2	1.69	2	1
28	OG5_151746	ADP-ribosylglycohydrolase, putative	LdBPK_282800	1	1.02763	1.02763	1.6875	1.6875	1.64213
18	OG5_183452	ttaggg binding factor, putative	LdBPK_181260	1	1.09755	1.09755	1.6875	1.6875	1.53752
33	OG5_184041	hypothetical protein, conserved	LdBPK_332110	1	1.25087	1.25087	1.6875	1.6875	1.34906
32	OG5_134607	hypothetical protein, conserved	LdBPK_323700	1	2.62598	2.62598	1.6875	1.6875	0.642617
36	OG5_184137	hypothetical protein, conserved	LdBPK_361760	1	0.981376	0.981376	1.68599	1.68599	1.71799
35	OG5_152997	SH3 domain/Variant SH3 domain containing protein, putative	LdBPK_352050	1	1.1802	1.1802	1.68599	1.68599	1.42856
17	OG5_144226	hypothetical protein, conserved	LdBPK_170690	1	2.07443	2.07443	1.6859	1.6859	0.812704
34	OG5_151563	hypothetical protein, conserved	LdBPK_342940	1	1.09919	1.09919	1.68478	1.68478	1.53275
36	OG5_149086	hypothetical protein, conserved	LdBPK_362940	1	1.13942	1.13942	1.68357	1.68357	1.47757
35	OG5_183732	Rdx family, putative	LdBPK_351120	1	1.37792	1.37792	1.68357	1.68357	1.22182
36	OG5_128029	dihydrolipoamide acetyltransferase precursor, putative	LdBPK_362790	1	1.25339	1.25339	1.68116	1.68116	1.34129
18	OG5_183448	hypothetical protein, conserved	LdBPK_180930	1	1.14011	1.14011	1.67917	1.67917	1.47282
18	OG5_147518	hypothetical protein, conserved	LdBPK_181150	1	1.20493	1.20493	1.67917	1.67917	1.39359
19	OG5_151540	hypothetical protein, conserved	LdBPK_191220	1	1.25812	1.25812	1.67727	1.67727	1.33316
19	OG5_154552	dynein light chain, putative	LdBPK_190910	1	1.26652	1.26652	1.67727	1.67727	1.32432
36	OG5_149107	DnaJ domain containing protein, putative	LdBPK_365200	1	1.06698	1.06698	1.67633	1.67633	1.57109
36	OG5_144818	telomerase reverse transcriptase, putative	LdBPK_364120	1	1.0845	1.0845	1.67633	1.67633	1.54572
34	OG5_151543	hypothetical protein, conserved	LdBPK_340920	1	1.12834	1.12834	1.67609	1.67609	1.48545
9	OG5_183257	hypothetical protein, conserved	LdBPK_091090	1	1.04657	1.04657	1.675	1.675	1.60046
30	OG5_128248	sphingosine 1-phosphate lyase	LdBPK_302360	1	1.06991	1.06991	1.675	1.675	1.56555
18	OG5_148483	zinc finger containing protein, putative	LdBPK_181330	1	1.08839	1.08839	1.675	1.675	1.53897
18	OG5_151534	chaperone protein DNAj, putative	LdBPK_181650	1	1.11832	1.11832	1.675	1.675	1.49778
4	OG5_183144	hypothetical protein, conserved	LdBPK_040520	1	1.2287	1.2287	1.675	1.675	1.36323
35	OG5_133114	chaperone protein DNAj, putative	LdBPK_353030	1	1.03356	1.03356	1.67391	1.67391	1.61955
36	OG5_151872	hypothetical protein, conserved	LdBPK_363050	1	1.13259	1.13259	1.67391	1.67391	1.47795
35	OG5_128408	peroxisome targeting signal 1 receptor, putative	LdBPK_351430	1	1.24885	1.24885	1.67391	1.67391	1.34037
13	OG5_143355	actin-like protein, putative	LdBPK_130840	1	1.16386	1.16386	1.67241	1.67241	1.43695
36	OG5_132005	ADP-ribosylation factor-like protein	LdBPK_360880	1	1.11574	1.11574	1.6715	1.6715	1.49811
35	OG5_144881	Alpha/beta hydrolase family, putative	LdBPK_352850	1	1.17971	1.17971	1.6715	1.6715	1.41687
36	OG5_127167	60S ribosomal protein L37a, putative	LdBPK_362020	1	1.3127	1.3127	1.6715	1.6715	1.27333
33	OG5_148964	hypothetical protein, conserved	LdBPK_333030	1	1.05921	1.05921	1.67083	1.67083	1.57744
26	OG5_127046	40S ribosomal protein S33, putative	LdBPK_261610.1,LdBPK_261620.1	2	1.29	1	1.67	2	2
17	OG5_170028	MSP (Major sperm protein) domain containing protein, putative	LdBPK_171310	1	1.12857	1.12857	1.66987	1.66987	1.47963
35	OG5_141804	zinc finger protein, putative	LdBPK_353550	1	1.10999	1.10999	1.66908	1.66908	1.50369
19	OG5_142178	hypothetical protein, conserved	LdBPK_191060	1	1.3059	1.3059	1.66818	1.66818	1.27742
34	OG5_183499	hypothetical protein, conserved	LdBPK_340970	1	1.07076	1.07076	1.66739	1.66739	1.5572
30	OG5_183855	hypothetical protein, conserved	LdBPK_301690	1	0.963523	0.963523	1.66667	1.66667	1.72976
6	OG5_128066	Trm112p-like protein, putative	LdBPK_060170	1	1.02244	1.02244	1.66667	1.66667	1.63009
33	OG5_166765	hypothetical protein, conserved	LdBPK_332200	1	1.12326	1.12326	1.66667	1.66667	1.48378
18	OG5_148488	SET domain containing protein, putative	LdBPK_181240	1	1.12329	1.12329	1.66667	1.66667	1.48373
14	OG5_151494	hypothetical protein, conserved	LdBPK_141230	1	1.36396	1.36396	1.66667	1.66667	1.22193
36	OG5_127272	glycyl tRNA synthetase, putative	LdBPK_364030	1	1.25434	1.25434	1.66184	1.66184	1.32487
29	OG5_157961	hypothetical protein, conserved	LdBPK_291650	1	1.08796	1.08796	1.66087	1.66087	1.5266
6	OG5_126659	60S ribosomal protein L23a, putative	LdBPK_060590	1	1.935	1.935	1.66005	1.66005	0.857906
4	OG5_127180	nascent polypeptide associated complex subunit- like protein, copy 2	LdBPK_040760.1,LdBPK_040770.1	2	1.49	1	1.66	2	2
9	OG5_126967	cytochrome b-domain protein, putative	LdBPK_091570.1,LdBPK_091580.1	2	2.02	2	1.66	2	1
35	OG5_149025	Zinc-binding domain containing protein, putative	LdBPK_354440	1	1.01684	1.01684	1.65942	1.65942	1.63193
19	OG5_148222	hypothetical protein, conserved	LdBPK_190020	1	1.04775	1.04775	1.65909	1.65909	1.58348
21	OG5_148594	hypothetical protein, conserved	LdBPK_210970	1	1.063	1.063	1.65848	1.65848	1.56019
7	OG5_140928	sodium stibogluconate resistance protein, putative	LdBPK_073400	1	2.46505	2.46505	1.6582	1.6582	0.672683
22	OG5_151629	hypothetical protein, conserved	LdBPK_221040	1	1.15128	1.15128	1.6564	1.6564	1.43875
12	OG5_145893	hypothetical protein, conserved	LdBPK_120400	1	1.23936	1.23936	1.6553	1.6553	1.33561
25	OG5_145295	hypothetical protein, conserved	LdBPK_251270	1	1.08079	1.08079	1.65455	1.65455	1.53087
19	OG5_127145	glycosomal malate dehydrogenase	LdBPK_190710	1	1.16446	1.16446	1.65455	1.65455	1.42087
19	OG5_142766	Ankyrin repeats (3 copies), putative	LdBPK_191110	1	1.25911	1.25911	1.65455	1.65455	1.31406
30	OG5_183851	SNF2 family N-terminal domain/Helicase conserved C-terminal domain containing protein, putative	LdBPK_301370	1	1.11988	1.11988	1.65417	1.65417	1.4771
1	OG5_142217	hypothetical protein, conserved	LdBPK_010140	1	1.16578	1.16578	1.65385	1.65385	1.41866
29	OG5_134055	ras-like small GTPases, putative	LdBPK_290090	1	1.08584	1.08584	1.65217	1.65217	1.52156
35	OG5_137857	ankyrin repeat protein, putative	LdBPK_352030	1	1.12495	1.12495	1.65217	1.65217	1.46866
36	OG5_130166	short chain dehydrogenase-like protein	LdBPK_363570	1	1.19384	1.19384	1.65217	1.65217	1.38392
19	OG5_148506	Suppressor-of-White-APricot splicing regulator, putative	LdBPK_190650	1	1.13035	1.13035	1.65	1.65	1.45973
8	OG5_145866	hypothetical protein, conserved	LdBPK_080440	1	1.22426	1.22426	1.65	1.65	1.34776
18	OG5_127616	rab7 GTP binding protein, putative	LdBPK_180890	1	1.34781	1.34781	1.65	1.65	1.2242
36	OG5_146102	hypothetical protein, conserved	LdBPK_363390	1	1.04114	1.04114	1.64976	1.64976	1.58457
36	OG5_146111	hypothetical protein, conserved	LdBPK_364210	1	1.24534	1.24534	1.64976	1.64976	1.32474
35	OG5_184079	hypothetical protein, conserved	LdBPK_351360	1	1.31943	1.31943	1.64976	1.64976	1.25036
14	OG5_132040	Domain of unknown function (DUF4201), putative	LdBPK_140210	1	1.1237	1.1237	1.64962	1.64962	1.46803
11	OG5_151476	hypothetical protein, conserved	LdBPK_110370	1	1.27284	1.27284	1.64909	1.64909	1.2956
35	OG5_127993	RNA binding protein, putative	LdBPK_351410	1	1.14057	1.14057	1.64734	1.64734	1.44432
21	OG5_150754	hypothetical protein, conserved	LdBPK_210490	1	1.12964	1.12964	1.64621	1.64621	1.45728
28	OG5_143933	IQ calmodulin-binding motif containing protein, putative	LdBPK_282810	1	1.08116	1.08116	1.64583	1.64583	1.52228
33	OG5_148957	hypothetical protein, conserved	LdBPK_332380	1	1.10883	1.10883	1.64583	1.64583	1.48429
27	OG5_127364	nucleoporin, putative	LdBPK_270390	1	1.13033	1.13033	1.64583	1.64583	1.45606
29	OG5_172758	hypothetical protein, conserved	LdBPK_290540	1	1.1342	1.1342	1.64565	1.64565	1.45093
29	OG5_127208	DNA repair helicase, putative	LdBPK_290610	1	1.17927	1.17927	1.64565	1.64565	1.39548
35	OG5_148086	RING finger protein, conserved	LdBPK_350670	1	1.11499	1.11499	1.6401	1.6401	1.47095
36	OG5_151870	hypothetical protein, conserved	LdBPK_362980	1	1.19164	1.19164	1.6401	1.6401	1.37634
35	OG5_127022	60S ribosomal protein L12, putative	LdBPK_352230	1	1.29766	1.29766	1.6401	1.6401	1.26388
29	OG5_146924	COPII coat assembly protein sec16, putative	LdBPK_291320	1	1.12428	1.12428	1.63913	1.63913	1.45794
29	OG5_183805	hypothetical protein, conserved	LdBPK_290850	1	1.24866	1.24866	1.63913	1.63913	1.31271
21	OG5_147049	hypothetical protein, conserved	LdBPK_211440	1	1.03629	1.03629	1.63839	1.63839	1.58102
28	OG5_183787	hypothetical protein, conserved	LdBPK_282490	1	1.05406	1.05406	1.63826	1.63826	1.55423
2	OG5_184193	dehydrogenase/oxidoreductase-like protein	LdBPK_020700	1	2.88516	2.88516	1.6381	1.6381	0.567765
36	OG5_137069	nucleic acid binding protein, putative	LdBPK_363340	1	1.18521	1.18521	1.63768	1.63768	1.38176
32	OG5_154704	RNA-binding, protein, putative	LdBPK_323670	1	1.01886	1.01886	1.6375	1.6375	1.60719
27	OG5_151708	hypothetical protein, conserved	LdBPK_270450	1	1.10195	1.10195	1.6375	1.6375	1.48601
18	OG5_151529	kinesin, putative	LdBPK_181520	1	1.15127	1.15127	1.6375	1.6375	1.42234
18	OG5_145926	hypothetical protein, conserved	LdBPK_180720	1	1.159	1.159	1.6375	1.6375	1.41286
32	OG5_154701	hypothetical protein, conserved	LdBPK_323540	1	1.18091	1.18091	1.6375	1.6375	1.38664
29	OG5_151753	Tubulin-tyrosine ligase family, putative	LdBPK_290270	1	1.19321	1.19321	1.63696	1.63696	1.37189
10	OG5_148350	hypothetical protein, conserved	LdBPK_101220	1	1.13235	1.13235	1.6369	1.6369	1.44558
23	OG5_146471	Probable methyltransferase BTM2 homolog	LdBPK_231300	1	1.10136	1.10136	1.63667	1.63667	1.48604
15	OG5_183389	hypothetical protein, conserved	LdBPK_150890	1	1.23192	1.23192	1.635	1.635	1.32719
23	OG5_236271	SNF2 family N-terminal domain/Helicase conserved C-terminal domain containing protein, putative	LdBPK_231100	1	1.47195	1.47195	1.635	1.635	1.11077
16	OG5_145916	hypothetical protein, conserved	LdBPK_160660	1	1.17029	1.17029	1.63462	1.63462	1.39676
30	OG5_130566	Alpha/beta hydrolase family, putative	LdBPK_300400	1	1.27156	1.27156	1.63333	1.63333	1.28451
4	OG5_183154	hypothetical protein, conserved	LdBPK_040720	1	1.07929	1.07929	1.63167	1.63167	1.5118
36	OG5_151861	kinetoplastid kinetochore protein 1, putative	LdBPK_361980	1	1.06735	1.06735	1.63043	1.63043	1.52755
29	OG5_128868	transcription factor-like protein	LdBPK_290620	1	1.19633	1.19633	1.63043	1.63043	1.36287
21	OG5_148217	RNA polymerase III transcription factor (TF)IIIC subunit, putative	LdBPK_211340	1	0.992786	0.992786	1.62946	1.62946	1.6413
32	OG5_157989	hypothetical protein, conserved	LdBPK_322100	1	1.40282	1.40282	1.62917	1.62917	1.16135
5	OG5_146303	CPSF A subunit region containing protein, putative	LdBPK_050890	1	1.21081	1.21081	1.62857	1.62857	1.34502
35	OG5_148967	hypothetical protein, conserved	LdBPK_350090	1	1.18829	1.18829	1.62802	1.62802	1.37005
36	OG5_141788	hypothetical protein, conserved	LdBPK_363370	1	1.20444	1.20444	1.62802	1.62802	1.35168
19	OG5_128517	signal recognition particle protein, putative	LdBPK_190790	1	1.08635	1.08635	1.62727	1.62727	1.49792
21	OG5_151606	hypothetical protein, conserved	LdBPK_210580	1	0.907154	0.907154	1.625	1.625	1.79132
28	OG5_183790	hypothetical protein, conserved	LdBPK_282900	1	0.992772	0.992772	1.625	1.625	1.63683
28	OG5_174649	membrane-bound acid phosphatase, putative	LdBPK_282850	1	1.02021	1.02021	1.625	1.625	1.59282
27	OG5_143849	hypothetical protein, conserved	LdBPK_271870	1	1.03966	1.03966	1.625	1.625	1.56302
33	OG5_184012	hypothetical protein, conserved	LdBPK_330440	1	1.07614	1.07614	1.625	1.625	1.51003
32	OG5_183983	hypothetical protein, conserved	LdBPK_322460	1	1.11907	1.11907	1.625	1.625	1.4521
30	OG5_128444	glycosyltransferase family 28 protein, putative	LdBPK_300550	1	1.21068	1.21068	1.625	1.625	1.34222
24	OG5_183648	actin-interacting protein-like protein	LdBPK_241160	1	1.22433	1.22433	1.625	1.625	1.32725
29	OG5_154605	Domain of unknown function (DUF3451), putative	LdBPK_290390	1	1.16148	1.16148	1.62391	1.62391	1.39814
29	OG5_183796	protein kinase-like protein	LdBPK_290380	1	1.21159	1.21159	1.62391	1.62391	1.34031
36	OG5_150788	Small acidic protein family, putative	LdBPK_363640	1	1.18209	1.18209	1.62319	1.62319	1.37315
19	OG5_183464	hypothetical protein, conserved	LdBPK_190480	1	0.952661	0.952661	1.62273	1.62273	1.70336
19	OG5_130008	WD domain, G-beta repeat, putative	LdBPK_191580	1	1.2053	1.2053	1.62273	1.62273	1.34632
28	OG5_183784	hypothetical protein, conserved	LdBPK_281920	1	1.12632	1.12632	1.62121	1.62121	1.43939
27	OG5_148775	hypothetical protein, conserved	LdBPK_271050	1	1.06501	1.06501	1.62083	1.62083	1.5219
33	OG5_126918	60S ribosomal protein L37	LdBPK_332070	1	1.10483	1.10483	1.62083	1.62083	1.46704
35	OG5_151842	glyceraldehyde-3-phosphate dehydrogenase-like protein	LdBPK_354810	1	1.11312	1.11312	1.62077	1.62077	1.45606
25	OG5_183672	hypothetical protein, conserved	LdBPK_250930	1	1.07853	1.07853	1.62	1.62	1.50204
9	OG5_151465	hypothetical protein, conserved	LdBPK_090500	1	1.25435	1.25435	1.62	1.62	1.29151
36	OG5_146103	Enoyl-CoA hydratase/isomerase family/2-enoyl-CoA Hydratase C-terminal region containing protein, putative	LdBPK_363440	1	1.07328	1.07328	1.61836	1.61836	1.50786
36	OG5_148110	hypothetical protein, conserved	LdBPK_361640	1	1.10791	1.10791	1.61836	1.61836	1.46073
35	OG5_184071	hypothetical protein, conserved	LdBPK_350610	1	1.1211	1.1211	1.61836	1.61836	1.44355
35	OG5_183731	hypothetical protein, conserved	LdBPK_351110	1	1.14007	1.14007	1.61836	1.61836	1.41952
35	OG5_148973	hypothetical protein, conserved	LdBPK_350250	1	1.14839	1.14839	1.61836	1.61836	1.40924
4	OG5_126952	chaperone protein DNAj, putative	LdBPK_040940	1	1.16935	1.16935	1.61833	1.61833	1.38396
25	OG5_148700	PRP38 family, putative	LdBPK_251330	1	1.20446	1.20446	1.61818	1.61818	1.3435
20	OG5_146937	RNasePH-like protein	LdBPK_201400	1	1.1633	1.1633	1.61742	1.61742	1.39038
34	OG5_183530	hypothetical protein, conserved	LdBPK_343640	1	1.14736	1.14736	1.61739	1.61739	1.40967
27	OG5_146009	hypothetical protein, conserved	LdBPK_271780	1	1.20938	1.20938	1.61667	1.61667	1.33677
27	OG5_148787	GTP binding protein, putative	LdBPK_271730	1	1.21068	1.21068	1.61667	1.61667	1.33533
18	OG5_151527	hypothetical protein, conserved	LdBPK_180950	1	1.22183	1.22183	1.61667	1.61667	1.32315
15	OG5_144952	tb-292 membrane associated protein-like protein	LdBPK_150500	1	1.23551	1.23551	1.61667	1.61667	1.3085
35	OG5_148991	hypothetical protein, conserved	LdBPK_351990	1	1.17862	1.17862	1.61594	1.61594	1.37105
6	OG5_148270	hypothetical protein, conserved	LdBPK_060150	1	1.21081	1.21081	1.61508	1.61508	1.33389
5	OG5_127741	tricarboxylate carrier, putative	LdBPK_050680	1	1.14095	1.14095	1.61429	1.61429	1.41487
13	OG5_183330	PSP1 C-terminal conserved region containing protein, putative	LdBPK_130580	1	1.18017	1.18017	1.61273	1.61273	1.36653
21	OG5_183568	hypothetical protein, conserved	LdBPK_210510	1	1.17774	1.17774	1.61272	1.61272	1.36934
36	OG5_184121	hypothetical protein, conserved	LdBPK_360310	1	1.01968	1.01968	1.61111	1.61111	1.58001
1	OG5_148231	hypothetical protein, conserved	LdBPK_010760	1	1.14844	1.14844	1.60989	1.60989	1.40181
19	OG5_148502	WD domain, G-beta repeat, putative	LdBPK_190380	1	1.1333	1.1333	1.60909	1.60909	1.41983
29	OG5_154609	Ankyrin repeats (3 copies), putative	LdBPK_290590	1	1.11283	1.11283	1.6087	1.6087	1.44558
30	OG5_127685	GTPase activating protein, putative	LdBPK_301410	1	1.11304	1.11304	1.60833	1.60833	1.445
18	OG5_130628	WD domain, G-beta repeat, putative	LdBPK_180470	1	1.18327	1.18327	1.60833	1.60833	1.35923
30	OG5_151772	hypothetical protein, conserved	LdBPK_301870	1	0.994426	0.994426	1.60833	1.60833	1.61735
10	OG5_148339	hypothetical protein, conserved	LdBPK_100740	1	1.14032	1.14032	1.60714	1.60714	1.40938
36	OG5_149072	hypothetical protein, conserved	LdBPK_361560	1	1.10839	1.10839	1.60628	1.60628	1.44921
36	OG5_147105	hypothetical protein, conserved	LdBPK_366090	1	1.1364	1.1364	1.60628	1.60628	1.41348
36	OG5_141811	endonuclease/exonuclease protein-like protein	LdBPK_365500	1	1.17825	1.17825	1.60628	1.60628	1.36327
23	OG5_160823	Zn-finger in Ran binding protein and others/Putative tRNA binding domain containing protein, putative	LdBPK_230680	1	1.14366	1.14366	1.605	1.605	1.40338
5	OG5_204176	hypothetical protein, conserved	LdBPK_051120	1	1.26166	1.26166	1.60476	1.60476	1.27194
19	OG5_183462	hypothetical protein, conserved	LdBPK_190260	1	1.14116	1.14116	1.60455	1.60455	1.40607
32	OG5_153663	DNA polymerase III epsilon subunit-like exonuclease	LdBPK_322930	1	1.08509	1.08509	1.60417	1.60417	1.47837
24	OG5_129790	dynein light chain, putative	LdBPK_241050	1	1.2075	1.2075	1.60417	1.60417	1.32851
25	OG5_141763	Histone RNA hairpin-binding protein RNA-binding domain containing protein, putative	LdBPK_251910	1	1.05519	1.05519	1.60364	1.60364	1.51975
25	OG5_151673	hypothetical protein, conserved	LdBPK_252010	1	1.12004	1.12004	1.60364	1.60364	1.43177
34	OG5_127080	40S ribosomal protein S19-like protein	LdBPK_342620	1	0.936377	0.936377	1.60217	1.60217	1.71103
34	OG5_183533	hypothetical protein, conserved	LdBPK_344030	1	1.26768	1.26768	1.60217	1.60217	1.26387
34	OG5_154568	Cytochrome c oxidase assembly protein PET191, putative	LdBPK_343720	1	1.28868	1.28868	1.60217	1.60217	1.24327
10	OG5_143834	hypothetical protein, conserved	LdBPK_100860	1	1.12625	1.12625	1.60119	1.60119	1.4217
20	OG5_128580	WD domain, G-beta repeat, putative	LdBPK_200020	1	1.09806	1.09806	1.60038	1.60038	1.45746
12	OG5_129406	hypothetical protein, conserved	LdBPK_120340	1	1.15637	1.15637	1.60038	1.60038	1.38396
9	OG5_183259	hypothetical protein, conserved	LdBPK_091170	1	1.13744	1.13744	1.6	1.6	1.40666
32	OG5_152517	MIZ/SP-RING zinc finger containing protein, putative	LdBPK_323270	1	1.21784	1.21784	1.6	1.6	1.3138
27	OG5_148758	hypothetical protein, conserved	LdBPK_270220	1	1.8693	1.8693	1.6	1.6	0.855934
22	OG5_148627	hypothetical protein, conserved	LdBPK_221050	1	1.22543	1.22543	1.59852	1.59852	1.30445
11	OG5_126878	40S ribosomal protein S15A, putative	LdBPK_111180	1	1.21483	1.21483	1.59818	1.59818	1.31556
35	OG5_173079	hypothetical protein, conserved	LdBPK_350830	1	1.11582	1.11582	1.59662	1.59662	1.43089
35	OG5_146073	hypothetical protein, conserved	LdBPK_350350	1	1.13728	1.13728	1.59662	1.59662	1.40389
36	OG5_184144	hypothetical protein, conserved	LdBPK_362320	1	1.17317	1.17317	1.59662	1.59662	1.36094
35	OG5_127265	serine palmitoyltransferase, putative	LdBPK_350320	1	1.17461	1.17461	1.59662	1.59662	1.35927
21	OG5_148593	hypothetical protein, conserved	LdBPK_210930	1	1.28057	1.28057	1.59598	1.59598	1.24631
32	OG5_174542	hypothetical protein, conserved	LdBPK_323290	1	1.09408	1.09408	1.59583	1.59583	1.4586
18	OG5_183451	hypothetical protein, conserved	LdBPK_181190	1	1.1157	1.1157	1.59583	1.59583	1.43034
32	OG5_153065	Uncharacterised protein family UPF0564, putative	LdBPK_323630	1	1.26396	1.26396	1.59583	1.59583	1.26257
30	OG5_146023	hypothetical protein, conserved	LdBPK_300190	1	1.29587	1.29587	1.59583	1.59583	1.23148
29	OG5_151258	Zinc finger domain containing protein, putative	LdBPK_290190	1	1.24206	1.24206	1.59565	1.59565	1.28468
10	OG5_144553	Exonuclease, putative	LdBPK_100290	1	1.07963	1.07963	1.59524	1.59524	1.47758
2	OG5_173495	hypothetical protein, conserved	LdBPK_020690	1	2.90565	2.90565	1.59524	1.59524	0.549012
23	OG5_183625	hypothetical protein, conserved	LdBPK_231550	1	1.17795	1.17795	1.595	1.595	1.35405
25	OG5_183668	hypothetical protein, conserved	LdBPK_250810	1	1.052	1.052	1.59455	1.59455	1.51573
11	OG5_183458	hypothetical protein, conserved	LdBPK_110290	1	1.08778	1.08778	1.59455	1.59455	1.46587
29	OG5_151754	hypothetical protein, conserved	LdBPK_290720	1	1.15989	1.15989	1.59348	1.59348	1.37381
12	OG5_183314	hypothetical protein, conserved	LdBPK_120280	1	1.06779	1.06779	1.5928	1.5928	1.49168
18	OG5_148487	hypothetical protein, conserved	LdBPK_181200	1	1.09373	1.09373	1.59167	1.59167	1.45527
32	OG5_145135	IQ calmodulin-binding motif containing protein, putative	LdBPK_323350	1	1.13295	1.13295	1.59167	1.59167	1.40489
18	OG5_151524	hypothetical protein, conserved	LdBPK_180410	1	1.16425	1.16425	1.59167	1.59167	1.36712
30	OG5_127988	nuclear cap binding protein, putative	LdBPK_300560	1	1.24374	1.24374	1.59167	1.59167	1.27974
19	OG5_147632	hypothetical protein, conserved	LdBPK_191150	1	1.22761	1.22761	1.59091	1.59091	1.29594
21	OG5_151598	hypothetical protein, conserved	LdBPK_210340	1	0.991861	0.991861	1.58929	1.58929	1.60233
10	OG5_128153	endonuclease G, putative	LdBPK_100660	1	1.13052	1.13052	1.58929	1.58929	1.4058
21	OG5_148605	hypothetical protein, conserved	LdBPK_211850	1	1.65789	1.65789	1.58929	1.58929	0.958619
20	OG5_183558	hypothetical protein, conserved	LdBPK_201440	1	1.04636	1.04636	1.58902	1.58902	1.51861
28	OG5_151743	histone acetyltransferase, putative	LdBPK_282440	1	1.10089	1.10089	1.58902	1.58902	1.44339
28	OG5_148834	hypothetical protein, conserved	LdBPK_283030	1	1.10706	1.10706	1.58902	1.58902	1.43534
14	OG5_148411	hypothetical protein, conserved	LdBPK_141300	1	1.18797	1.18797	1.58902	1.58902	1.33759
32	OG5_183996	hypothetical protein, conserved	LdBPK_323480	1	1.04455	1.04455	1.5875	1.5875	1.51979
18	OG5_128548	dolichyl-P-Man:GDP-ManGlcNAc2-PP-dolichyl beta-1,4-mannosyltransferase, putative	LdBPK_180900	1	1.06657	1.06657	1.5875	1.5875	1.48842
30	OG5_148886	hypothetical protein, conserved	LdBPK_303500	1	1.07267	1.07267	1.5875	1.5875	1.47995
33	OG5_148914	hypothetical protein, conserved	LdBPK_330450	1	1.08699	1.08699	1.5875	1.5875	1.46046
32	OG5_146590	SpoU rRNA Methylase family, putative	LdBPK_322790	1	1.10285	1.10285	1.5875	1.5875	1.43945
32	OG5_184005	hypothetical protein, conserved	LdBPK_323790	1	1.15769	1.15769	1.5875	1.5875	1.37126
32	OG5_130225	Serine hydrolase (FSH1)/RWD domain/50S ribosome-binding GTPase/GTPase of unknown function C-terminal, putative	LdBPK_323310	1	1.16781	1.16781	1.5875	1.5875	1.35938
18	OG5_131473	pre-RNA processing PIH1/Nop17, putative	LdBPK_181250	1	1.16885	1.16885	1.5875	1.5875	1.35817
18	OG5_128108	5-oxoprolinase, putative	LdBPK_181050	1	1.1896	1.1896	1.5875	1.5875	1.33448
30	OG5_135561	mitochondrial RNA binding protein 1, putative	LdBPK_300260	1	1.21055	1.21055	1.5875	1.5875	1.31138
30	OG5_145791	hypothetical protein, conserved	LdBPK_300310	1	1.24594	1.24594	1.5875	1.5875	1.27414
36	OG5_149048	transcription factor IIa, putative	LdBPK_360460	1	1.0714	1.0714	1.58696	1.58696	1.4812
35	OG5_128354	Double RNA binding domain protein 9	LdBPK_352590	1	1.07295	1.07295	1.58454	1.58454	1.47681
36	OG5_184145	hypothetical protein, conserved	LdBPK_362330	1	1.08582	1.08582	1.58454	1.58454	1.4593
35	OG5_148990	hypothetical protein, conserved	LdBPK_351860	1	1.08685	1.08685	1.58454	1.58454	1.45792
36	OG5_184143	hypothetical protein, conserved	LdBPK_362250	1	1.12344	1.12344	1.58454	1.58454	1.41044
35	OG5_128001	mismatch repair protein PMS1, putative	LdBPK_351660	1	1.14957	1.14957	1.58454	1.58454	1.37838
35	OG5_147098	hypothetical protein, conserved	LdBPK_352700	1	1.15543	1.15543	1.58454	1.58454	1.37139
35	OG5_148975	Thioredoxin, putative	LdBPK_350380	1	1.18445	1.18445	1.58454	1.58454	1.33779
35	OG5_184086	hypothetical protein, conserved	LdBPK_351910	1	1.22685	1.22685	1.58454	1.58454	1.29155
35	OG5_127301	vacuolar ATP synthase subunit d, putative	LdBPK_350710	1	1.30125	1.30125	1.58454	1.58454	1.2177
25	OG5_129606	Pex2 / Pex12 amino terminal region/Ring finger domain containing protein, putative	LdBPK_252400	1	1.24367	1.24367	1.58364	1.58364	1.27336
22	OG5_183605	hypothetical protein, conserved	LdBPK_221440	1	1.12986	1.12986	1.58251	1.58251	1.40063
35	OG5_129928	Heat shock factor binding protein 1, putative	LdBPK_352720	1	0.973452	0.973452	1.58213	1.58213	1.62527
35	OG5_127024	mitochondrial processing peptide beta subunit, putative	LdBPK_351390	1	1.22165	1.22165	1.58213	1.58213	1.29507
19	OG5_148503	hypothetical protein, conserved	LdBPK_190430	1	1.12124	1.12124	1.58182	1.58182	1.41078
19	OG5_133786	hypothetical protein, conserved	LdBPK_190750	1	1.27537	1.27537	1.58182	1.58182	1.24028
19	OG5_183473	hypothetical protein, conserved	LdBPK_191080	1	1.28635	1.28635	1.58182	1.58182	1.2297
23	OG5_126561	Cytoplasmic dynein 2 heavy chain (DYNC2H1), putative	LdBPK_220930	1	1.23836	1.23836	1.58128	1.58128	1.27692
22	OG5_129512	Beta-lactamase superfamily domain containing protein, putative	LdBPK_220940	1	1.28521	1.28521	1.58128	1.58128	1.23037
34	OG5_129179	peroxisome biosynthesis protein-like protein	LdBPK_343300	1	0.992507	0.992507	1.58043	1.58043	1.59237
21	OG5_151610	hypothetical protein, conserved	LdBPK_211080	1	1.19012	1.19012	1.58036	1.58036	1.3279
21	OG5_151600	hypothetical protein, conserved	LdBPK_210420	1	1.30634	1.30634	1.58036	1.58036	1.20976
36	OG5_127137	40S ribosomal protein S10, putative	LdBPK_361040.1,LdBPK_361050.1	2	1.36	1	1.58	2	2
11	OG5_166683	Protein of unknown function (DUF563), putative	LdBPK_110530	1	1.05462	1.05462	1.58	1.58	1.49817
32	OG5_154699	mitochondrial RNA binding protein, putative	LdBPK_323380	1	1.13438	1.13438	1.57917	1.57917	1.39209
32	OG5_183986	hypothetical protein, conserved	LdBPK_322710	1	1.15402	1.15402	1.57917	1.57917	1.3684
30	OG5_146029	hypothetical protein, conserved	LdBPK_301330	1	1.16106	1.16106	1.57917	1.57917	1.36011
27	OG5_147082	WD domain, G-beta repeat, putative	LdBPK_272090	1	1.24094	1.24094	1.57917	1.57917	1.27255
27	OG5_128368	dual specificity protein phosphatase, putative	LdBPK_272130	1	1.24435	1.24435	1.57917	1.57917	1.26907
33	OG5_148904	hypothetical protein, conserved	LdBPK_330020	1	1.24902	1.24902	1.57917	1.57917	1.26432
33	OG5_145793	hypothetical protein, conserved	LdBPK_330050	1	1.25725	1.25725	1.57917	1.57917	1.25604
34	OG5_154564	hypothetical protein, conserved	LdBPK_341760	1	0.993891	0.993891	1.57826	1.57826	1.58796
19	OG5_183472	hypothetical protein, conserved	LdBPK_191030	1	1.18598	1.18598	1.57727	1.57727	1.32993
19	OG5_183474	hypothetical protein, conserved	LdBPK_191230	1	1.21164	1.21164	1.57727	1.57727	1.30177
19	OG5_143891	hypothetical protein, conserved	LdBPK_191140	1	1.24106	1.24106	1.57727	1.57727	1.27091
7	OG5_183206	hypothetical protein, conserved	LdBPK_070370	1	1.05442	1.05442	1.57692	1.57692	1.49554
21	OG5_130247	IQ calmodulin-binding motif containing protein, putative	LdBPK_211350	1	1.15936	1.15936	1.57589	1.57589	1.35928
31	OG5_146049	hypothetical protein, conserved	LdBPK_311520	1	1.07476	1.07476	1.57576	1.57576	1.46615
20	OG5_145941	hypothetical protein, conserved	LdBPK_200660	1	1.09434	1.09434	1.57576	1.57576	1.43992
20	OG5_130389	zinc-binding phosphatase, putative	LdBPK_201530	1	1.14629	1.14629	1.57576	1.57576	1.37466
33	OG5_146067	zinc finger containing protein, putative	LdBPK_332800	1	0.987694	0.987694	1.575	1.575	1.59462
18	OG5_183454	hypothetical protein, conserved	LdBPK_181390	1	1.00052	1.00052	1.575	1.575	1.57418
32	OG5_128936	hypothetical protein, conserved	LdBPK_323800	1	1.02312	1.02312	1.575	1.575	1.5394
30	OG5_155315	AAA domain containing protein, putative	LdBPK_301280	1	1.03986	1.03986	1.575	1.575	1.51463
33	OG5_146456	cell division cycle 45 (CDC45), putative	LdBPK_332450	1	1.08016	1.08016	1.575	1.575	1.45812
33	OG5_184062	hypothetical protein, conserved	LdBPK_333270	1	1.1217	1.1217	1.575	1.575	1.40412
36	OG5_149080	hypothetical protein, conserved	LdBPK_362690	1	1.08262	1.08262	1.57488	1.57488	1.45469
36	OG5_151877	hypothetical protein, conserved	LdBPK_363660	1	1.16484	1.16484	1.57488	1.57488	1.35201
34	OG5_133828	hypothetical protein, conserved	LdBPK_340480	1	1.06703	1.06703	1.57391	1.57391	1.47504
29	OG5_131562	hypothetical protein, conserved	LdBPK_290740	1	1.18919	1.18919	1.57391	1.57391	1.32351
4	OG5_126560	surface antigen-like protein	LdBPK_040170	1	1.0293	1.0293	1.57333	1.57333	1.52855
9	OG5_145875	hypothetical protein, conserved	LdBPK_090550	1	1.21836	1.21836	1.57333	1.57333	1.29135
25	OG5_128569	DNL zinc finger containing protein, putative	LdBPK_250830	1	1.01025	1.01025	1.57273	1.57273	1.55677
11	OG5_183290	hypothetical protein, conserved	LdBPK_110340	1	1.11706	1.11706	1.57273	1.57273	1.40791
35	OG5_130181	Selenoprotein T, putative	LdBPK_351130	1	1.11124	1.11124	1.57246	1.57246	1.41505
35	OG5_184080	hypothetical protein, conserved	LdBPK_351370	1	1.11998	1.11998	1.57246	1.57246	1.40402
35	OG5_164020	hypothetical protein, conserved	LdBPK_350930	1	1.17143	1.17143	1.57246	1.57246	1.34234
35	OG5_184083	hypothetical protein, conserved	LdBPK_351560	1	1.17799	1.17799	1.57246	1.57246	1.33487
12	OG5_183309	hypothetical protein, conserved	LdBPK_120155	1	1.10509	1.10509	1.57197	1.57197	1.42248
20	OG5_142225	transmembrane protein, conserved	LdBPK_200940	1	1.18649	1.18649	1.57197	1.57197	1.32489
12	OG5_144483	hypothetical protein, conserved	LdBPK_120120	1	1.19023	1.19023	1.57197	1.57197	1.32072
14	OG5_151496	hypothetical protein, conserved	LdBPK_141370	1	1.20276	1.20276	1.57197	1.57197	1.30696
28	OG5_131536	WW domain containing protein, putative	LdBPK_282560	1	1.25305	1.25305	1.57197	1.57197	1.25452
10	OG5_145201	hypothetical protein, conserved	LdBPK_100850	1	1.18193	1.18193	1.57143	1.57143	1.32955
10	OG5_183279	hypothetical protein, conserved	LdBPK_100820	1	1.18436	1.18436	1.57143	1.57143	1.32681
30	OG5_151774	hypothetical protein, conserved	LdBPK_302390	1	1.10493	1.10493	1.57083	1.57083	1.42165
27	OG5_148796	Meiotic cell cortex C-terminal pleckstrin homology, putative	LdBPK_272200	1	1.16271	1.16271	1.57083	1.57083	1.35101
21	OG5_156936	mitochondrial processing peptidase alpha subunit, putative	LdBPK_210400	1	1.14226	1.14226	1.5692	1.5692	1.37376
25	OG5_183674	hypothetical protein, conserved	LdBPK_250980	1	1.19919	1.19919	1.56909	1.56909	1.30845
12	OG5_148362	hypothetical protein, conserved	LdBPK_120160	1	1.09878	1.09878	1.56818	1.56818	1.4272
29	OG5_157959	hypothetical protein, conserved	LdBPK_291090	1	1.14673	1.14673	1.56739	1.56739	1.36684
17	OG5_148468	hypothetical protein, conserved	LdBPK_171100	1	1.12643	1.12643	1.56731	1.56731	1.3914
5	OG5_128157	Sperm-tail PG-rich repeat, putative	LdBPK_050690	1	1.0196	1.0196	1.56667	1.56667	1.53656
27	OG5_148795	hypothetical protein, conserved	LdBPK_272160	1	1.1154	1.1154	1.56667	1.56667	1.40458
32	OG5_127763	pyrroline-5-carboxylate synthetase-like protein	LdBPK_323340	1	1.11691	1.11691	1.56667	1.56667	1.40268
33	OG5_184043	hypothetical protein, conserved	LdBPK_332300	1	1.12076	1.12076	1.56667	1.56667	1.39786
30	OG5_128777	MA3 domain containing protein, putative	LdBPK_301210	1	1.15358	1.15358	1.56667	1.56667	1.35809
32	OG5_183990	hypothetical protein, conserved	LdBPK_322970	1	1.19633	1.19633	1.56667	1.56667	1.30956
18	OG5_128698	gamma-glutamylcysteine synthetase, putative	LdBPK_181660	1	1.21873	1.21873	1.56667	1.56667	1.2855
27	OG5_127755	proteasome alpha 7 subunit, putative	LdBPK_270190	1	1.2484	1.2484	1.56667	1.56667	1.25494
22	OG5_142227	hypothetical protein, conserved	LdBPK_221080	1	1.08939	1.08939	1.56527	1.56527	1.43684
36	OG5_184139	hypothetical protein, conserved	LdBPK_361990	1	0.931693	0.931693	1.56522	1.56522	1.67997
36	OG5_151885	hypothetical protein, conserved	LdBPK_364480	1	1.06024	1.06024	1.56522	1.56522	1.47629
35	OG5_129228	small nuclear RNA gene activation protein (SNAP) 50, putative	LdBPK_354730	1	1.09409	1.09409	1.56522	1.56522	1.43061
4	OG5_142321	peptide deformylase, putative (EMBL:AY353252)	LdBPK_040820	1	1.25372	1.25372	1.565	1.565	1.24829
21	OG5_126575	histone H4	LdBPK_210020	1	0.410955	1	1.56364	1.56364	1.56364
11	OG5_183460	Myotubularin-associated protein, putative	LdBPK_110170	1	1.23876	1.23876	1.56364	1.56364	1.26226
19	OG5_139307	DnaJ domain containing protein, putative	LdBPK_190070	1	1.30728	1.30728	1.56364	1.56364	1.1961
36	OG5_146122	hypothetical protein, conserved	LdBPK_366310	1	1.02423	1.02423	1.5628	1.5628	1.52583
36	OG5_151246	MORN repeat, putative	LdBPK_361890	1	1.02534	1.02534	1.5628	1.5628	1.52417
36	OG5_147195	TPR-repeat-containing chaperone protein DNAJ, putative	LdBPK_360820	1	1.02905	1.02905	1.5628	1.5628	1.51869
36	OG5_149128	Rab3 GTPase-activating protein regulatory subunit N-terminus, putative	LdBPK_366010	1	1.06307	1.06307	1.5628	1.5628	1.47009
35	OG5_184066	Arrestin (or S-antigen), N-terminal domain containing protein, putative	LdBPK_350430	1	1.11397	1.11397	1.5628	1.5628	1.40291
36	OG5_140932	hypothetical protein, conserved	LdBPK_362930	1	1.2146	1.2146	1.5628	1.5628	1.28668
27	OG5_171360	hypothetical protein, conserved	LdBPK_271930	1	1.00196	1.00196	1.5625	1.5625	1.55944
32	OG5_131151	Transmembrane protein 18, putative	LdBPK_323880	1	1.07878	1.07878	1.5625	1.5625	1.4484
13	OG5_151486	hypothetical protein, conserved	LdBPK_130030	1	1.2786	1.2786	1.56167	1.56167	1.22139
13	OG5_154538	Tetratricopeptide repeat, putative	LdBPK_130180	1	1.06007	1.06007	1.56101	1.56101	1.47255
29	OG5_146809	Family of unknown function (DUF572), putative	LdBPK_291310	1	1.31539	1.31539	1.56087	1.56087	1.18662
35	OG5_148760	hypothetical protein, conserved	LdBPK_351090	1	1.28516	1.28516	1.56039	1.56039	1.21416
36	OG5_127234	exosome complex exonuclease RRP41, putative	LdBPK_363170	1	1.41495	1.41495	1.56039	1.56039	1.10279
5	OG5_145854	hypothetical protein, conserved	LdBPK_051130	1	1.11648	1.11648	1.55952	1.55952	1.39682
19	OG5_127891	proteasome regulatory non-ATP-ase subunit 9, putative	LdBPK_191100	1	1.24329	1.24329	1.55909	1.55909	1.25401
29	OG5_183799	hypothetical protein, conserved	LdBPK_290470	1	1.21587	1.21587	1.5587	1.5587	1.28196
33	OG5_148918	hypothetical protein, conserved	LdBPK_330570	1	1.06345	1.06345	1.55833	1.55833	1.46535
32	OG5_128763	Nsp1-like C-terminal region containing protein, putative	LdBPK_322530	1	1.11622	1.11622	1.55833	1.55833	1.39608
30	OG5_147566	lysyl-tRNA synthetase, putative	LdBPK_300130	1	1.26177	1.26177	1.55833	1.55833	1.23504
5	OG5_148253	hypothetical protein, conserved	LdBPK_050170	1	1.03053	1.03053	1.55714	1.55714	1.51101
4	OG5_142622	hypothetical protein, conserved	LdBPK_040110	1	1.10774	1.10774	1.55667	1.55667	1.40526
9	OG5_127542	ATP-dependent DNA helicase, putative	LdBPK_090640	1	1.16485	1.16485	1.55667	1.55667	1.33636
9	OG5_183254	hypothetical protein, conserved	LdBPK_090780	1	1.17768	1.17768	1.55667	1.55667	1.32181
9	OG5_132506	DNA photolyase, putative	LdBPK_090330	1	1.17847	1.17847	1.55667	1.55667	1.32092
9	OG5_183260	hypothetical protein, conserved	LdBPK_091250	1	1.00795	1.00795	1.555	1.555	1.54273
23	OG5_145972	hypothetical protein, conserved	LdBPK_231930	1	1.02706	1.02706	1.555	1.555	1.51404
15	OG5_183394	hypothetical protein, conserved	LdBPK_151300b	1	1.1028	1.1028	1.555	1.555	1.41004
9	OG5_128043	G10 protein, putative	LdBPK_090410	1	1.13628	1.13628	1.555	1.555	1.3685
9	OG5_143865	hypothetical protein, conserved	LdBPK_090810	1	1.18607	1.18607	1.555	1.555	1.31105
28	OG5_183775	hypothetical protein, conserved	LdBPK_281440	1	0.948823	0.948823	1.55492	1.55492	1.63879
12	OG5_148363	hypothetical protein, conserved	LdBPK_120270	1	1.12665	1.12665	1.55492	1.55492	1.38013
28	OG5_148829	hypothetical protein, conserved	LdBPK_282470	1	1.1698	1.1698	1.55492	1.55492	1.32922
14	OG5_148397	zinc finger containing protein, putative	LdBPK_140280	1	1.17167	1.17167	1.55492	1.55492	1.3271
14	OG5_148395	hypothetical protein, conserved	LdBPK_140230	1	1.17646	1.17646	1.55492	1.55492	1.3217
20	OG5_130233	axoneme central apparatus protein, putative	LdBPK_201450	1	1.22036	1.22036	1.55492	1.55492	1.27415
19	OG5_138404	CAP-Gly domain containing protein, putative	LdBPK_190890	1	1.16327	1.16327	1.55455	1.55455	1.33636
19	OG5_147052	hypothetical protein, conserved	LdBPK_190450	1	1.17857	1.17857	1.55455	1.55455	1.31901
27	OG5_148767	hypothetical protein, conserved	LdBPK_270700	1	0.973796	0.973796	1.55417	1.55417	1.59599
30	OG5_146028	Acetyltransferase (GNAT) family, putative	LdBPK_301320	1	1.04977	1.04977	1.55417	1.55417	1.48049
32	OG5_154705	hypothetical protein, conserved	LdBPK_323730	1	1.08265	1.08265	1.55417	1.55417	1.43552
32	OG5_132465	hypothetical protein, conserved	LdBPK_322480	1	1.10602	1.10602	1.55417	1.55417	1.40519
32	OG5_157996	hypothetical protein, conserved	LdBPK_323680	1	1.16743	1.16743	1.55417	1.55417	1.33128
18	OG5_128008	NADH-ubiquinone oxidoreductase complex I subunit, putative	LdBPK_181460	1	1.22953	1.22953	1.55417	1.55417	1.26403
30	OG5_151762	hypothetical protein, conserved	LdBPK_300480	1	1.29635	1.29635	1.55417	1.55417	1.19888
10	OG5_144708	Domain of Unknown Function (DUF1042), putative	LdBPK_101120	1	1.13429	1.13429	1.55357	1.55357	1.36965
23	OG5_148091	hypothetical protein, conserved	LdBPK_231290	1	1.03113	1.03113	1.55333	1.55333	1.50643
23	OG5_142813	mitochondrial carrier protein-like protein	LdBPK_231630	1	1.1422	1.1422	1.55333	1.55333	1.35994
9	OG5_148321	hypothetical protein, conserved	LdBPK_091210	1	1.25191	1.25191	1.55333	1.55333	1.24077
36	OG5_149102	predicted C2 domain protein	LdBPK_364540	1	1.0087	1.0087	1.55314	1.55314	1.53974
35	OG5_129026	anaphase promoting complex subunit protein, putative	LdBPK_354570	1	1.0109	1.0109	1.55314	1.55314	1.53639
36	OG5_134603	hypothetical protein, conserved	LdBPK_364470	1	1.10184	1.10184	1.55314	1.55314	1.40959
36	OG5_184186	hypothetical protein, conserved	LdBPK_366400	1	1.12005	1.12005	1.55314	1.55314	1.38667
36	OG5_130978	hypothetical protein, conserved	LdBPK_363030	1	1.15376	1.15376	1.55314	1.55314	1.34616
31	OG5_138011	hypothetical protein, conserved	LdBPK_313100	1	1.14824	1.14824	1.55303	1.55303	1.35253
31	OG5_148891	hypothetical protein, conserved	LdBPK_313160	1	1.2238	1.2238	1.55303	1.55303	1.26902
29	OG5_183809	hypothetical protein, conserved	LdBPK_291050	1	1.09988	1.09988	1.55217	1.55217	1.41123
29	OG5_157957	hypothetical protein, conserved	LdBPK_290490	1	1.10586	1.10586	1.55217	1.55217	1.40359
29	OG5_183797	hypothetical protein, conserved	LdBPK_290420	1	1.12363	1.12363	1.55217	1.55217	1.38139
29	OG5_150746	SNF2 family N-terminal domain/Helicase conserved C-terminal domain containing protein, putative	LdBPK_290210	1	1.17609	1.17609	1.55217	1.55217	1.31977
13	OG5_148381	hypothetical protein, conserved	LdBPK_130750	1	1.01371	1.01371	1.55172	1.55172	1.53074
9	OG5_183262	Zinc finger, C3HC4 type (RING finger) containing protein, putative	LdBPK_091270	1	1.25217	1.25217	1.55167	1.55167	1.23918
21	OG5_127231	metallo-peptidase, Clan MG, Family M24	LdBPK_210960	1	1.18366	1.18366	1.55134	1.55134	1.31063
12	OG5_137586	pumillio protein 4, putative	LdBPK_120330	1	1.14524	1.14524	1.55114	1.55114	1.35442
12	OG5_143912	Helicase conserved C-terminal domain containing protein, putative	LdBPK_120260	1	1.1957	1.1957	1.55114	1.55114	1.29727
12	OG5_141587	primase 2, putative	LdBPK_120590	1	1.2006	1.2006	1.55114	1.55114	1.29197
35	OG5_128088	Eukaryotic rRNA processing protein EBP2, putative	LdBPK_351810	1	1.20865	1.20865	1.55114	1.55114	1.28336
12	OG5_147502	hypothetical protein, conserved	LdBPK_120570	1	1.23636	1.23636	1.55114	1.55114	1.2546
36	OG5_151876	Protein of unknown function (DUF2870), putative	LdBPK_363650	1	1.0445	1.0445	1.55072	1.55072	1.48466
30	OG5_148844	hypothetical protein, conserved	LdBPK_300060	1	1.18224	1.18224	1.55	1.55	1.31107
18	OG5_131398	Complex 1 protein (LYR family), putative	LdBPK_181210	1	1.18314	1.18314	1.55	1.55	1.31007
19	OG5_128705	actin-related protein 2, putative	LdBPK_191190	1	1.30504	1.30504	1.55	1.55	1.1877
31	OG5_126806	amino acid permease, putative	LdBPK_310590.1,LdBPK_310600.1	2	2.04	2	1.55	2	1
18	OG5_127154	bifunctional aminoacyl-tRNA synthetase, putative	LdBPK_181220.1,LdBPK_181230.1	2	1.85	2	1.55	2	1
9	OG5_131155	phospholipid:diacylglycerol acyltransferase, putative	LdBPK_091100	1	1.74697	1.74697	1.55	1.55	0.887252
27	OG5_154592	hypothetical protein, conserved	LdBPK_270230	1	2.00142	2.00142	1.55	1.55	0.774449
1	OG5_128095	ubiquitin activating enzyme, putative	LdBPK_010730	1	1.16883	1.16883	1.54945	1.54945	1.32565
11	OG5_145928	hypothetical protein, conserved	LdBPK_110310	1	1.23301	1.23301	1.54909	1.54909	1.25634
15	OG5_127318	hypothetical protein, conserved	LdBPK_151540	1	2.06334	2.06334	1.54833	1.54833	0.750401
20	OG5_148567	hypothetical protein, conserved	LdBPK_201110	1	1.21254	1.21254	1.54735	1.54735	1.27612
12	OG5_183311	hypothetical protein, conserved	LdBPK_120240	1	1.27267	1.27267	1.54735	1.54735	1.21583
14	OG5_146928	hypothetical protein, conserved	LdBPK_140250	1	1.28501	1.28501	1.54735	1.54735	1.20416
22	OG5_129916	hypothetical protein, conserved	LdBPK_221470	1	1.16792	1.16792	1.5468	1.5468	1.32441
30	OG5_204229	IQ calmodulin-binding motif containing protein, putative	LdBPK_301140	1	1.17835	1.17835	1.54583	1.54583	1.31187
32	OG5_140870	hypothetical protein, conserved	LdBPK_322620	1	1.30473	1.30473	1.54583	1.54583	1.18479
29	OG5_183815	hypothetical protein, conserved	LdBPK_291280	1	1.20707	1.20707	1.54565	1.54565	1.28049
34	OG5_126638	RNA polymerase ii largest subunit	LdBPK_340380	1	1.23413	1.23413	1.54565	1.54565	1.25243
6	OG5_142977	Condensin complex subunit 2, putative	LdBPK_060490	1	1.19324	1.19324	1.54365	1.54365	1.29366
25	OG5_161881	hypothetical protein, conserved	LdBPK_250660	1	1.03546	1.03546	1.54364	1.54364	1.49077
11	OG5_147068	kinesin, putative	LdBPK_110870	1	1.11504	1.11504	1.54364	1.54364	1.38437
25	OG5_183691	hypothetical protein, conserved	LdBPK_251880	1	1.14756	1.14756	1.54364	1.54364	1.34515
25	OG5_145995	hypothetical protein, conserved	LdBPK_251260	1	1.14919	1.14919	1.54364	1.54364	1.34324
25	OG5_127120	diacylglycerol acyltransferase, putative	LdBPK_251690	1	1.15916	1.15916	1.54364	1.54364	1.33168
29	OG5_128845	RNA polymerase-associated protein CTR9, putative	LdBPK_292660	1	1.0416	1.0416	1.54348	1.54348	1.48184
21	OG5_128448	la RNA binding protein, putative	LdBPK_210600	1	1.24563	1.24563	1.54241	1.54241	1.23826
6	OG5_131809	kinesin-like protein	LdBPK_060180	1	1.07201	1.07201	1.54233	1.54233	1.43873
22	OG5_145967	hypothetical protein, conserved	LdBPK_221240	1	1.20923	1.20923	1.54187	1.54187	1.27509
20	OG5_183557	hypothetical protein	LdBPK_201370	1	0.860936	0.860936	1.54167	1.54167	1.79069
10	OG5_148353	hypothetical protein, conserved	LdBPK_101020	1	1.19947	1.19947	1.54167	1.54167	1.28529
35	OG5_148977	hypothetical protein, conserved	LdBPK_350730	1	1.02504	1.02504	1.54106	1.54106	1.50342
35	OG5_149018	Zinc finger domain containing protein, putative	LdBPK_353710	1	1.05621	1.05621	1.54106	1.54106	1.45904
36	OG5_184142	hypothetical protein, conserved	LdBPK_362240	1	1.08571	1.08571	1.54106	1.54106	1.4194
36	OG5_151866	Spc97 / Spc98 family, putative	LdBPK_362370	1	1.09368	1.09368	1.54106	1.54106	1.40907
35	OG5_184069	WD domain, G-beta repeat, putative	LdBPK_350570	1	1.10348	1.10348	1.54106	1.54106	1.39655
35	OG5_184110	hypothetical protein, conserved	LdBPK_353700	1	1.10719	1.10719	1.54106	1.54106	1.39187
36	OG5_146892	hypothetical protein, conserved	LdBPK_364240	1	1.17323	1.17323	1.54106	1.54106	1.31352
31	OG5_173513	transcription like protein nupm1, putative	LdBPK_311980	1	1.11915	1.11915	1.54055	1.54055	1.37653
22	OG5_130212	NADH-cytochrome b5 reductase, putative	LdBPK_220590.1,LdBPK_220600.1	2	1.97	2	1.54	2	1
13	OG5_183331	kinesin, putative	LdBPK_130590	1	0.993087	0.993087	1.53979	1.53979	1.55051
34	OG5_183484	hypothetical protein, conserved	LdBPK_340260	1	1.20102	1.20102	1.53913	1.53913	1.28152
29	OG5_154616	hypothetical protein, conserved	LdBPK_291110	1	1.20808	1.20808	1.53913	1.53913	1.27404
35	OG5_128245	arginase	LdBPK_351490	1	1.31301	1.31301	1.53865	1.53865	1.17184
7	OG5_141006	Domain of unknown function (DUF3437), putative	LdBPK_071090	1	1.1263	1.1263	1.53846	1.53846	1.36594
4	OG5_151435	hypothetical protein, conserved	LdBPK_040970	1	1.03172	1.03172	1.53833	1.53833	1.49103
25	OG5_148054	hypothetical protein, conserved	LdBPK_251840	1	1.04238	1.04238	1.53818	1.53818	1.47565
25	OG5_129810	alpha-tubulin N-acetyltransferase, putative	LdBPK_251190	1	1.06932	1.06932	1.53818	1.53818	1.43846
25	OG5_173492	hypothetical protein, conserved	LdBPK_252420	1	1.1077	1.1077	1.53818	1.53818	1.38862
25	OG5_127494	Stage II sporulation protein E (SpoIIE), putative	LdBPK_252140	1	1.31325	1.31325	1.53818	1.53818	1.17128
14	OG5_128105	inositol polyphosphate kinase-like protein, putative	LdBPK_140340	1	1.10307	1.10307	1.53788	1.53788	1.39418
20	OG5_151594	hypothetical protein, conserved	LdBPK_201550	1	1.10971	1.10971	1.53788	1.53788	1.38583
12	OG5_130647	Protein of unknown function (DUF1448), putative	LdBPK_120630	1	1.29689	1.29689	1.53788	1.53788	1.18582
32	OG5_149647	Cytidine and deoxycytidylate deaminase zinc-binding region containing protein, putative	LdBPK_322210	1	1.06019	1.06019	1.5375	1.5375	1.45021
33	OG5_180700	hypothetical protein, conserved	LdBPK_333140	1	1.0623	1.0623	1.5375	1.5375	1.44733
18	OG5_183447	hypothetical protein, conserved	LdBPK_180770	1	1.08316	1.08316	1.5375	1.5375	1.41946
32	OG5_150247	Prefoldin subunit, putative	LdBPK_322980	1	1.09995	1.09995	1.5375	1.5375	1.39779
18	OG5_176397	chaperone DNAJ protein, putative	LdBPK_181410	1	1.11709	1.11709	1.5375	1.5375	1.37635
30	OG5_161896	hypothetical protein, conserved	LdBPK_300890	1	1.17176	1.17176	1.5375	1.5375	1.31213
18	OG5_151530	hypothetical protein, conserved	LdBPK_181550	1	1.18613	1.18613	1.5375	1.5375	1.29623
32	OG5_130150	Solute carrier (proton/amino acid symporter), TRAMD3 or PAT1, putative	LdBPK_332350	1	1.254	1.254	1.5375	1.5375	1.22608
29	OG5_127190	Putative GTPase activating protein for Arf, putative	LdBPK_290340	1	1.07815	1.07815	1.53696	1.53696	1.42554
31	OG5_183937	RNA recognition motif. (a.k.a. RRM, RBD, or RNP domain), putative	LdBPK_312860	1	1.05026	1.05026	1.53654	1.53654	1.46301
13	OG5_154539	hypothetical protein, conserved	LdBPK_130640	1	1.31004	1.31004	1.53581	1.53581	1.17233
4	OG5_183148	hypothetical protein, conserved	LdBPK_040790	1	1.13561	1.13561	1.535	1.535	1.35169
15	OG5_148420	hypothetical protein, conserved	LdBPK_150820	1	1.17161	1.17161	1.535	1.535	1.31017
20	OG5_145937	glycerol-3-phosphate dehydrogenase-like protein	LdBPK_200500	1	0.982238	0.982238	1.53409	1.53409	1.56183
20	OG5_148112	Cell cycle checkpoint protein RAD1-like, putative	LdBPK_200460	1	1.0906	1.0906	1.53409	1.53409	1.40664
12	OG5_148368	ATPases associated with a variety of cellular activities, putative	LdBPK_120790	1	1.11389	1.11389	1.53409	1.53409	1.37724
21	OG5_142164	mis-match repair protein, putative	LdBPK_211100	1	1.03939	1.03939	1.53348	1.53348	1.47536
33	OG5_154720	WD domain, G-beta repeat, putative	LdBPK_331290	1	0.978513	0.978513	1.53333	1.53333	1.567
32	OG5_157994	hypothetical protein, conserved	LdBPK_323030	1	1.00105	1.00105	1.53333	1.53333	1.53173
18	OG5_128414	mannosyltransferase-II, putative	LdBPK_180960	1	1.0238	1.0238	1.53333	1.53333	1.49769
30	OG5_183432	hypothetical protein, conserved	LdBPK_301830	1	1.08491	1.08491	1.53333	1.53333	1.41332
9	OG5_236263	hypothetical protein, unknown function	LdBPK_091430	1	1.14646	1.14646	1.53333	1.53333	1.33745
27	OG5_148169	hypothetical protein, conserved	LdBPK_271850	1	1.19614	1.19614	1.53333	1.53333	1.2819
1	OG5_154522	hypothetical protein, conserved	LdBPK_013360	1	1.19985	1.19985	1.53333	1.53333	1.27794
8	OG5_183236	tuzin, putative	LdBPK_080730	1	1.24029	1.24029	1.53333	1.53333	1.23627
34	OG5_166707	hypothetical protein, conserved	LdBPK_340800	1	1.24354	1.24354	1.53261	1.53261	1.23245
36	OG5_145223	PHD-like zinc-binding domain containing protein, putative	LdBPK_364820	1	0.94037	0.94037	1.5314	1.5314	1.62851
35	OG5_126576	histone H7	LdBPK_351320	1	0.976725	0.976725	1.5314	1.5314	1.56789
26	OG5_169569	Zinc-finger double domain containing protein, putative	LdBPK_261810	1	1.07852	1.07852	1.53095	1.53095	1.41949
34	OG5_128227	WD domain, G-beta repeat, putative	LdBPK_340320	1	1.20866	1.20866	1.53043	1.53043	1.26623
28	OG5_183764	hypothetical protein, conserved	LdBPK_280630	1	1.03337	1.03337	1.5303	1.5303	1.48089
14	OG5_141696	protein phosphatase 2C-like protein	LdBPK_140960	1	1.15583	1.15583	1.5303	1.5303	1.32398
14	OG5_148394	PX domain containing protein, putative	LdBPK_140220	1	1.2397	1.2397	1.5303	1.5303	1.23442
14	OG5_148404	hypothetical protein, conserved	LdBPK_140930	1	1.296	1.296	1.5303	1.5303	1.18079
7	OG5_130995	3-hydroxyacyl-ACP dehydratase, putative	LdBPK_070170.1,LdBPK_070180.1	2	2	2	1.53	2	1
30	OG5_183848	hypothetical protein, conserved	LdBPK_301050	1	1.11378	1.11378	1.52917	1.52917	1.37295
32	OG5_154690	Guanine nucleotide exchange factor in Golgi transport N-terminal/Sec7 domain containing protein, putative	LdBPK_322890	1	1.20826	1.20826	1.52917	1.52917	1.26559
32	OG5_130053	outer dynein arm docking complex, putative	LdBPK_323050	1	1.22004	1.22004	1.52917	1.52917	1.25337
25	OG5_183671	hypothetical protein, conserved	LdBPK_250890	1	0.996663	0.996663	1.52909	1.52909	1.53421
25	OG5_140599	mitochondrial RNA binding complex 1 subunit, putative	LdBPK_251820	1	1.08995	1.08995	1.52909	1.52909	1.4029
21	OG5_151603	argonaut-like protein, putative	LdBPK_210470	1	1.24323	1.24323	1.52902	1.52902	1.22987
36	OG5_128897	Leucine rich repeat, putative	LdBPK_365110	1	0.987169	0.987169	1.52899	1.52899	1.54886
35	OG5_141922	Sperm-tail PG-rich repeat, putative	LdBPK_350420	1	1.0219	1.0219	1.52899	1.52899	1.49623
36	OG5_184187	hypothetical protein, conserved	LdBPK_366410	1	1.0963	1.0963	1.52899	1.52899	1.39468
36	OG5_147152	hypothetical protein, conserved	LdBPK_361810	1	1.12511	1.12511	1.52899	1.52899	1.35897
35	OG5_184081	hypothetical protein, conserved	LdBPK_351460	1	1.21505	1.21505	1.52899	1.52899	1.25838
35	OG5_148981	hypothetical protein, conserved	LdBPK_351250	1	1.29075	1.29075	1.52899	1.52899	1.18457
19	OG5_151536	hypothetical protein, conserved	LdBPK_190280	1	1.09205	1.09205	1.52727	1.52727	1.39854
19	OG5_145930	hypothetical protein, conserved	LdBPK_190520	1	1.18352	1.18352	1.52727	1.52727	1.29044
19	OG5_181380	hypothetical protein, conserved	LdBPK_191160	1	1.18404	1.18404	1.52727	1.52727	1.28988
19	OG5_136369	mitochondrial carrier protein, putative	LdBPK_191090	1	1.44568	1.44568	1.52727	1.52727	1.05644
36	OG5_173535	hypothetical protein, conserved	LdBPK_361880	1	1.18942	1.18942	1.52657	1.52657	1.28346
20	OG5_148558	leucine-rich repeat-containing protein	LdBPK_200190	1	1.05649	1.05649	1.52652	1.52652	1.4449
20	OG5_183560	hypothetical protein, conserved	LdBPK_201470	1	1.19535	1.19535	1.52652	1.52652	1.27704
32	OG5_172083	hypothetical protein, conserved	LdBPK_322660	1	1.05588	1.05588	1.525	1.525	1.44429
18	OG5_148494	hypothetical protein, conserved	LdBPK_180860	1	1.0777	1.0777	1.525	1.525	1.41506
30	OG5_149877	Sad1 / UNC-like C-terminal, putative	LdBPK_300320	1	1.08343	1.08343	1.525	1.525	1.40757
32	OG5_127996	Utp14 protein, putative	LdBPK_320150	1	1.09876	1.09876	1.525	1.525	1.38793
33	OG5_148951	hypothetical protein, conserved	LdBPK_332050	1	1.11219	1.11219	1.525	1.525	1.37117
32	OG5_148898	hypothetical protein, conserved	LdBPK_320370	1	1.17669	1.17669	1.525	1.525	1.29601
32	OG5_148208	DEAD/DEAH box helicase, putative	LdBPK_323690	1	1.21398	1.21398	1.525	1.525	1.2562
33	OG5_148058	hypothetical protein, conserved	LdBPK_331380	1	1.25043	1.25043	1.525	1.525	1.21958
14	OG5_148396	von Willebrand factor type A domain containing protein, putative	LdBPK_140260	1	1.06166	1.06166	1.52462	1.52462	1.43608
31	OG5_183912	hypothetical protein, conserved	LdBPK_311780	1	1.18088	1.18088	1.52406	1.52406	1.29061
34	OG5_166586	hypothetical protein, conserved	LdBPK_340470	1	1.12099	1.12099	1.52391	1.52391	1.35944
29	OG5_129086	KU70 protein, putative	LdBPK_291140	1	1.21119	1.21119	1.52391	1.52391	1.25819
2	OG5_151428	Soluble NSF attachment protein, SNAP, putative	LdBPK_020280	1	1.13219	1.13219	1.52381	1.52381	1.34589
26	OG5_127870	Cytochrome b5-like Heme/Steroid binding domain containing protein, putative	LdBPK_261410	1	1.16182	1.16182	1.52381	1.52381	1.31157
2	OG5_148236	hypothetical protein, conserved	LdBPK_020450	1	1.29415	1.29415	1.52381	1.52381	1.17746
11	OG5_144793	chromatin binding protein, putative	LdBPK_110420	1	1.16001	1.16001	1.52364	1.52364	1.31347
25	OG5_127652	gamma-tubulin	LdBPK_250990	1	1.16717	1.16717	1.52364	1.52364	1.30541
11	OG5_168119	nucleobase transporter	LdBPK_110520	1	1.95223	1.95223	1.52364	1.52364	0.780457
14	OG5_183357	protein kinase, putative	LdBPK_140890	1	1.01777	1.01777	1.52273	1.52273	1.49614
5	OG5_148264	hypothetical protein, conserved	LdBPK_050820	1	1.14191	1.14191	1.52143	1.52143	1.33236
24	OG5_145983	hypothetical protein, conserved	LdBPK_241170	1	1.16903	1.16903	1.52083	1.52083	1.30094
24	OG5_151658	hypothetical protein, conserved	LdBPK_241740	1	1.27997	1.27997	1.52083	1.52083	1.18818
35	OG5_126898	Leucine carboxyl methyltransferase/Cupin-like domain containing protein, putative	LdBPK_352990	1	1.06973	1.06973	1.51932	1.51932	1.42028
36	OG5_149117	hypothetical protein, conserved	LdBPK_365710	1	1.09045	1.09045	1.51932	1.51932	1.3933
35	OG5_149029	hypothetical protein, conserved	LdBPK_354680	1	1.09186	1.09186	1.51932	1.51932	1.3915
35	OG5_149011	class I transcription factor A, subunit 2, putative	LdBPK_353200	1	1.09837	1.09837	1.51932	1.51932	1.38325
36	OG5_129624	similarity to endo-1-like protein	LdBPK_366850	1	1.10651	1.10651	1.51932	1.51932	1.37308
36	OG5_173536	hypothetical protein, conserved	LdBPK_361910	1	1.12706	1.12706	1.51932	1.51932	1.34804
35	OG5_143955	hypothetical protein, conserved	LdBPK_353600	1	1.15506	1.15506	1.51932	1.51932	1.31536
36	OG5_126713	oxidoreductase, putative	LdBPK_363380	1	1.16627	1.16627	1.51932	1.51932	1.30272
36	OG5_149083	VRR-NUC domain containing protein, putative	LdBPK_362750	1	1.17513	1.17513	1.51932	1.51932	1.2929
7	OG5_148290	protein kinase, putative	LdBPK_070330	1	1.20323	1.20323	1.51923	1.51923	1.26262
26	OG5_151700	hypothetical protein, conserved	LdBPK_262490	1	1.22958	1.22958	1.51905	1.51905	1.23542
25	OG5_145993	hypothetical protein, conserved	LdBPK_251400	1	1.17977	1.17977	1.51818	1.51818	1.28684
29	OG5_154621	hypothetical protein, conserved	LdBPK_291300	1	1.1072	1.1072	1.51739	1.51739	1.37048
34	OG5_153710	hypothetical protein, conserved	LdBPK_340620	1	1.13474	1.13474	1.51739	1.51739	1.33721
34	OG5_130011	WD domain, G-beta repeat, putative	LdBPK_340490	1	1.13804	1.13804	1.51739	1.51739	1.33334
34	OG5_130957	hypothetical protein, conserved	LdBPK_340250	1	1.14141	1.14141	1.51739	1.51739	1.3294
29	OG5_151757	Domain of unknown function (DUF4379), putative	LdBPK_292290	1	1.19272	1.19272	1.51739	1.51739	1.27221
35	OG5_149021	hypothetical protein, conserved	LdBPK_354180	1	1.02482	1.02482	1.51691	1.51691	1.48017
35	OG5_128158	RNA-binding protein, putative	LdBPK_352240	1	1.24443	1.24443	1.51691	1.51691	1.21896
33	OG5_150847	ABC transporter family-like protein	LdBPK_333410	1	1.07087	1.07087	1.51667	1.51667	1.41629
18	OG5_148057	hypothetical protein, conserved	LdBPK_180840	1	1.07088	1.07088	1.51667	1.51667	1.41628
30	OG5_148849	hypothetical protein, conserved	LdBPK_300240	1	1.07883	1.07883	1.51667	1.51667	1.40585
32	OG5_154682	hypothetical protein, conserved	LdBPK_322570	1	1.13096	1.13096	1.51667	1.51667	1.34104
32	OG5_169684	Dopey, N-terminal, putative	LdBPK_323610	1	1.1359	1.1359	1.51667	1.51667	1.33521
33	OG5_126855	copper-transporting ATPase-like protein, putative	LdBPK_332210	1	1.13978	1.13978	1.51667	1.51667	1.33067
18	OG5_131378	WD domain, G-beta repeat, putative	LdBPK_181440	1	1.15539	1.15539	1.51667	1.51667	1.31268
15	OG5_149824	myo-inositol-1 phosphatase, putative	LdBPK_150940	1	1.21429	1.21429	1.51667	1.51667	1.24902
23	OG5_128557	3-ketoacyl-CoA thiolase, putative	LdBPK_230860	1	1.21825	1.21825	1.51667	1.51667	1.24495
26	OG5_148739	Domain of unknown function (DUF4460), putative	LdBPK_261890	1	1.23328	1.23328	1.51667	1.51667	1.22978
31	OG5_236288	hypothetical protein, conserved	LdBPK_311890	1	0.873537	0.873537	1.51604	1.51604	1.73552
15	OG5_151500	hypothetical protein, conserved	LdBPK_150340	1	1.13609	1.13609	1.515	1.515	1.33352
36	OG5_139864	hypothetical protein, conserved	LdBPK_363290	1	1.22728	1.22728	1.51449	1.51449	1.23403
20	OG5_128487	RWD domain-containing protein	LdBPK_200610	1	1.05796	1.05796	1.51326	1.51326	1.43035
30	OG5_146031	Pleckstrin homology domain, putative	LdBPK_301600	1	1.06055	1.06055	1.5125	1.5125	1.42615
30	OG5_183981	hypothetical protein, conserved	LdBPK_322400	1	1.07748	1.07748	1.5125	1.5125	1.40373
32	OG5_183599	Zinc finger, C3HC4 type (RING finger) containing protein, putative	LdBPK_220920	1	1.14473	1.14473	1.51232	1.51232	1.32112
22	OG5_204188	hypothetical protein, conserved	LdBPK_100730	1	1.16208	1.16208	1.5119	1.5119	1.30103
10	OG5_179386	hypothetical protein, conserved	LdBPK_100800	1	1.20508	1.20508	1.5119	1.5119	1.25461
9	OG5_148323	hypothetical protein, conserved	LdBPK_091290	1	0.975327	0.975327	1.51167	1.51167	1.54991
10	OG5_183253	hypothetical protein, conserved	LdBPK_090760	1	1.33248	1.33248	1.51167	1.51167	1.13448
22	OG5_144973	kinesin, putative	LdBPK_220780	1	1.18948	1.18948	1.51108	1.51108	1.27037
1	OG5_148121	hypothetical protein, conserved	LdBPK_010680	1	1.16075	1.16075	1.51099	1.51099	1.30173
36	OG5_126773	chaperone protein DNAj, putative	LdBPK_366530	1	1.14648	1.14648	1.50966	1.50966	1.31678
12	OG5_128773	TPR repeat/Tetratricopeptide repeat, putative	LdBPK_120560	1	1.10181	1.10181	1.50947	1.50947	1.36998
12	OG5_143913	hypothetical protein, conserved	LdBPK_120250	1	1.10704	1.10704	1.50947	1.50947	1.36352
19	OG5_179639	FYVE zinc finger containing protein, putative	LdBPK_190930	1	1.02383	1.02383	1.50909	1.50909	1.47397
19	OG5_129605	peroxin 12, putative	LdBPK_191240	1	1.07928	1.07928	1.50909	1.50909	1.39824
25	OG5_148706	hypothetical protein, conserved	LdBPK_251800	1	1.20165	1.20165	1.50909	1.50909	1.25585
34	OG5_148530	hypothetical protein, conserved	LdBPK_341470	1	1.08656	1.08656	1.5087	1.5087	1.38851
33	OG5_148908	hypothetical protein, conserved	LdBPK_330160	1	0.95691	0.95691	1.50833	1.50833	1.57625
32	OG5_157983	hypothetical protein, conserved	LdBPK_321030	1	1.07547	1.07547	1.50833	1.50833	1.40249
27	OG5_182695	hypothetical protein, conserved	LdBPK_271760	1	1.12564	1.12564	1.50833	1.50833	1.33998
32	OG5_127248	HD domain containing protein, putative	LdBPK_322680	1	1.16407	1.16407	1.50833	1.50833	1.29574
18	OG5_183446	hypothetical protein, conserved	LdBPK_180750	1	1.19517	1.19517	1.50833	1.50833	1.26202
18	OG5_151523	hypothetical protein, conserved	LdBPK_180380	1	1.20162	1.20162	1.50833	1.50833	1.25525
31	OG5_183872	hypothetical protein, conserved	LdBPK_310140	1	1.12742	1.12742	1.50758	1.50758	1.33719
36	OG5_129213	endonuclease V, putative	LdBPK_362460	1	0.84672	0.84672	1.50725	1.50725	1.7801
36	OG5_150025	FYVE zinc finger containing protein, putative	LdBPK_362570	1	1.00392	1.00392	1.50725	1.50725	1.50137
36	OG5_236303	Nucleotidyltransferase domain containing protein, putative	LdBPK_364190	1	1.0155	1.0155	1.50725	1.50725	1.48424
36	OG5_151893	Domain of unknown function (DUF4496), putative	LdBPK_366690	1	1.03804	1.03804	1.50725	1.50725	1.45201
35	OG5_182908	PHD-like zinc-binding domain containing protein, putative	LdBPK_354630	1	1.05998	1.05998	1.50725	1.50725	1.42196
36	OG5_145367	Glutathione S-transferase, C-terminal domain containing protein, putative	LdBPK_365550	1	1.06386	1.06386	1.50725	1.50725	1.41677
35	OG5_145734	hypothetical protein, conserved	LdBPK_350300	1	1.08255	1.08255	1.50725	1.50725	1.39231
36	OG5_173541	NUC194 domain/Phosphatidylinositol 3- and 4-kinase, putative	LdBPK_363090	1	1.11071	1.11071	1.50725	1.50725	1.35701
35	OG5_127178	Methyltransferase domain containing protein, putative	LdBPK_353650	1	1.13363	1.13363	1.50725	1.50725	1.32958
35	OG5_127464	Pre-rRNA-processing protein PNO1, putative	LdBPK_353590	1	1.1371	1.1371	1.50725	1.50725	1.32552
2	OG5_148235	RNA-editing complex protein MP81, putative	LdBPK_020380	1	1.12422	1.12422	1.50714	1.50714	1.34061
2	OG5_127729	ubiquitin-conjugating enzyme E2, putative	LdBPK_020360	1	1.22443	1.22443	1.50714	1.50714	1.23089
13	OG5_126956	N-acetyltransferase subunit ARD1, putative	LdBPK_130260	1	1.09518	1.09518	1.50663	1.50663	1.3757
17	OG5_126701	ATP-dependent RNA helicase, putative	LdBPK_171020	1	1.13251	1.13251	1.50641	1.50641	1.33015
10	OG5_151471	protein transport protein SEC23, putative	LdBPK_100330	1	1.18427	1.18427	1.50595	1.50595	1.27162
14	OG5_183349	hypothetical protein, conserved	LdBPK_140630	1	1.07818	1.07818	1.50568	1.50568	1.3965
28	OG5_128161	glucosamine 6-phosphate n-acetyltransferase, putative	LdBPK_283250	1	1.20333	1.20333	1.50568	1.50568	1.25126
12	OG5_166685	hypothetical protein, conserved	LdBPK_120550	1	1.2866	1.2866	1.50568	1.50568	1.17028
6	OG5_146705	SpoU rRNA Methylase family, putative	LdBPK_060520	1	1.16203	1.16203	1.50529	1.50529	1.2954
6	OG5_164195	hypothetical protein, conserved	LdBPK_060250	1	1.23042	1.23042	1.50529	1.50529	1.22339
22	OG5_175375	ChaC-like protein, putative	LdBPK_221010	1	1.34987	1.34987	1.50493	1.50493	1.11487
19	OG5_148505	protein kinase, putative	LdBPK_190590	1	1.06511	1.06511	1.50455	1.50455	1.41258
19	OG5_183466	Domain of Unknown Function (DUF1042), putative	LdBPK_190550	1	1.08272	1.08272	1.50455	1.50455	1.3896
19	OG5_150179	WD domain, G-beta repeat, putative	LdBPK_190980	1	1.15139	1.15139	1.50455	1.50455	1.30672
19	OG5_183478	hypothetical protein, conserved	LdBPK_191610	1	1.3405	1.3405	1.50455	1.50455	1.12238
33	OG5_173526	hypothetical protein, conserved	LdBPK_331190	1	0.920663	0.920663	1.50417	1.50417	1.63379
32	OG5_154655	kinetoplast polyadenylation/uridylation factor 2, putative	LdBPK_321200	1	0.985723	0.985723	1.50417	1.50417	1.52595
27	OG5_131582	Dual specificity phosphatase, catalytic domain containing protein, putative	LdBPK_271740	1	1.04291	1.04291	1.50417	1.50417	1.44228
18	OG5_183442	hypothetical protein, conserved	LdBPK_180390	1	1.09929	1.09929	1.50417	1.50417	1.3683
32	OG5_152417	hypothetical protein, conserved	LdBPK_322630	1	1.10326	1.10326	1.50417	1.50417	1.36338
18	OG5_126725	ras-related protein RAB5B, putative	LdBPK_181140	1	1.15731	1.15731	1.50417	1.50417	1.29971
33	OG5_148906	hypothetical protein, conserved	LdBPK_330080	1	1.19275	1.19275	1.50417	1.50417	1.26109
30	OG5_128052	WD-40 repeat protein	LdBPK_300420	1	1.24235	1.24235	1.50417	1.50417	1.21074
27	OG5_151908	hypothetical protein, conserved	LdBPK_272450	1	1.26241	1.26241	1.50417	1.50417	1.1915
25	OG5_127874	DNA polymerase delta subunit 2, putative	LdBPK_251450	1	1.19061	1.19061	1.50364	1.50364	1.26292
17	OG5_132089	hypothetical protein, conserved	LdBPK_170220	1	1.0709	1.0709	1.50321	1.50321	1.40368
35	OG5_146093	hypothetical protein, conserved	LdBPK_354510	1	1.23873	1.23873	1.50242	1.50242	1.21287
29	OG5_127094	D-lactate dehydrogenase-like protein	LdBPK_290290	1	1.12907	1.12907	1.50217	1.50217	1.33045
29	OG5_154612	hypothetical protein, conserved	LdBPK_290820	1	1.19194	1.19194	1.50217	1.50217	1.26027
12	OG5_183325	hypothetical protein, conserved	LdBPK_120070r	1	1.04511	1.04511	1.50189	1.50189	1.43707
20	OG5_145764	MORN repeat-containing protein	LdBPK_201120	1	1.13808	1.13808	1.50189	1.50189	1.31968
28	OG5_137579	phosphonopyruvate decarboxylase-like protein	LdBPK_281710	1	1.14654	1.14654	1.50189	1.50189	1.30993
28	OG5_146576	dolichyl-lipid chaperone, putative	LdBPK_282580	1	1.17844	1.17844	1.50189	1.50189	1.27447
12	OG5_135162	Leucine Rich repeat, putative	LdBPK_120650	1	1.21466	1.21466	1.50189	1.50189	1.23647
17	OG5_131529	Qa-SNARE protein, putative	LdBPK_170430	1	1.12009	1.12009	1.5	1.5	1.33918
7	OG5_151455	Paraflagellar rod protein, putative	LdBPK_070470	1	1.13517	1.13517	1.5	1.5	1.32138
24	OG5_142230	RNA recognition motif containing protein, putative	LdBPK_241250	1	1.17193	1.17193	1.5	1.5	1.27994
16	OG5_127690	coatomer delta subunit-like protein	LdBPK_161230	1	1.30609	1.30609	1.5	1.5	1.14846

## Sheet: Table S8
Table S8: Gene ontology enrichment in Sri Lankan Leishmania donovani CL and VL isolates based on genes identified with high copy numbers
Description of columns in Table
(1) BP=Biological Process, CC=Cellular Component, MF=Molecular Function
(2)Sri Lankan L. donovani Visceral (VL) or Cutaneous (CL)
(3) Gene Ontology ID
(4) GO ID name
(5) Number of genes with this term in the background
(6) Number of genes with this term related to given population
(7) Gene list
(8) Of the genes in the background with this term, the percent that are present in one population
(9) Fold enrichment
(10) Odd ratio statistics from the Fisher's exact test
(11) P-value from Fisher's exact test
(12) The Benjamini- Hochberg false discovery rate (FDR)
(13) Bonferroni adjusted p-value
*No enrichment was found with significance at the P-value threshold (0.05) for Celular Components among CL-SL high copy number gene set
Enrichment	Population	ID	Name	Bgd count	Result count	Result gene list	Pct of bgd	Fold enrichment	Odds ratio	P-value	Benjamini	Bonferroni
BP	VL	GO:0051258	protein polymerization	33	18	LmjF.08.1230,LmjF.21.1860,LmjF.33.0792,LmjF.33.0794,LmjF.33.0796,LmjF.33.0798,LmjF.33.0800,LmjF.33.0802,LmjF.33.0804,LmjF.33.0806,LmjF.33.0808,LmjF.33.0810,LmjF.33.0812,LmjF.33.0814,LmjF.33.0816,LmjF.33.0818,LmjF.33.0819,LmjF.33.0820,	54.5	15.66	37.1	1.51915e-18	3.69153e-16	3.69153e-16
BP	VL	GO:0043623	cellular protein complex assembly	47	18	LmjF.08.1230,LmjF.21.1860,LmjF.33.0792,LmjF.33.0794,LmjF.33.0796,LmjF.33.0798,LmjF.33.0800,LmjF.33.0802,LmjF.33.0804,LmjF.33.0806,LmjF.33.0808,LmjF.33.0810,LmjF.33.0812,LmjF.33.0814,LmjF.33.0816,LmjF.33.0818,LmjF.33.0819,LmjF.33.0820,	38.3	11	19.13	4.38999e-15	5.33384e-13	1.06677e-12
BP	VL	GO:0006184	obsolete GTP catabolic process	55	18	LmjF.08.1230,LmjF.21.1860,LmjF.33.0792,LmjF.33.0794,LmjF.33.0796,LmjF.33.0798,LmjF.33.0800,LmjF.33.0802,LmjF.33.0804,LmjF.33.0806,LmjF.33.0808,LmjF.33.0810,LmjF.33.0812,LmjF.33.0814,LmjF.33.0816,LmjF.33.0818,LmjF.33.0819,LmjF.33.0820,	32.7	9.4	14.97	1.08778e-13	8.81101e-12	2.6433e-11
BP	VL	GO:0034622	cellular macromolecular complex assembly	58	18	LmjF.08.1230,LmjF.21.1860,LmjF.33.0792,LmjF.33.0794,LmjF.33.0796,LmjF.33.0798,LmjF.33.0800,LmjF.33.0802,LmjF.33.0804,LmjF.33.0806,LmjF.33.0808,LmjF.33.0810,LmjF.33.0812,LmjF.33.0814,LmjF.33.0816,LmjF.33.0818,LmjF.33.0819,LmjF.33.0820,	31	8.91	13.84	3.1033e-13	1.88526e-11	7.54103e-11
BP	VL	GO:0006461	protein complex assembly	60	18	LmjF.08.1230,LmjF.21.1860,LmjF.33.0792,LmjF.33.0794,LmjF.33.0796,LmjF.33.0798,LmjF.33.0800,LmjF.33.0802,LmjF.33.0804,LmjF.33.0806,LmjF.33.0808,LmjF.33.0810,LmjF.33.0812,LmjF.33.0814,LmjF.33.0816,LmjF.33.0818,LmjF.33.0819,LmjF.33.0820,	30	8.61	13.17	6.00604e-13	2.43245e-11	1.45947e-10
BP	VL	GO:0070271	protein complex biogenesis	60	18	LmjF.08.1230,LmjF.21.1860,LmjF.33.0792,LmjF.33.0794,LmjF.33.0796,LmjF.33.0798,LmjF.33.0800,LmjF.33.0802,LmjF.33.0804,LmjF.33.0806,LmjF.33.0808,LmjF.33.0810,LmjF.33.0812,LmjF.33.0814,LmjF.33.0816,LmjF.33.0818,LmjF.33.0819,LmjF.33.0820,	30	8.61	13.17	6.00604e-13	2.43245e-11	1.45947e-10
BP	VL	GO:0071822	protein complex subunit organization	74	19	LmjF.08.1230,LmjF.21.1860,LmjF.30.1060,LmjF.33.0792,LmjF.33.0794,LmjF.33.0796,LmjF.33.0798,LmjF.33.0800,LmjF.33.0802,LmjF.33.0804,LmjF.33.0806,LmjF.33.0808,LmjF.33.0810,LmjF.33.0812,LmjF.33.0814,LmjF.33.0816,LmjF.33.0818,LmjF.33.0819,LmjF.33.0820,	25.7	7.37	10.66	2.95045e-12	1.02423e-10	7.16959e-10
BP	VL	GO:0065003	macromolecular complex assembly	67	18	LmjF.08.1230,LmjF.21.1860,LmjF.33.0792,LmjF.33.0794,LmjF.33.0796,LmjF.33.0798,LmjF.33.0800,LmjF.33.0802,LmjF.33.0804,LmjF.33.0806,LmjF.33.0808,LmjF.33.0810,LmjF.33.0812,LmjF.33.0814,LmjF.33.0816,LmjF.33.0818,LmjF.33.0819,LmjF.33.0820,	26.9	7.71	11.27	4.92236e-12	1.49517e-10	1.19613e-09
BP	VL	GO:0043933	macromolecular complex subunit organization	98	20	LmjF.08.1230,LmjF.21.1860,LmjF.26.2430,LmjF.30.1060,LmjF.33.0792,LmjF.33.0794,LmjF.33.0796,LmjF.33.0798,LmjF.33.0800,LmjF.33.0802,LmjF.33.0804,LmjF.33.0806,LmjF.33.0808,LmjF.33.0810,LmjF.33.0812,LmjF.33.0814,LmjF.33.0816,LmjF.33.0818,LmjF.33.0819,LmjF.33.0820,	20.4	5.86	7.92	7.37511e-11	1.99128e-09	1.79215e-08
BP	VL	GO:0022607	cellular component assembly	85	18	LmjF.08.1230,LmjF.21.1860,LmjF.33.0792,LmjF.33.0794,LmjF.33.0796,LmjF.33.0798,LmjF.33.0800,LmjF.33.0802,LmjF.33.0804,LmjF.33.0806,LmjF.33.0808,LmjF.33.0810,LmjF.33.0812,LmjF.33.0814,LmjF.33.0816,LmjF.33.0818,LmjF.33.0819,LmjF.33.0820,	21.2	6.08	8.21	3.68073e-10	8.94418e-09	8.94418e-08
BP	VL	GO:0044085	cellular component biogenesis	123	18	LmjF.08.1230,LmjF.21.1860,LmjF.33.0792,LmjF.33.0794,LmjF.33.0796,LmjF.33.0798,LmjF.33.0800,LmjF.33.0802,LmjF.33.0804,LmjF.33.0806,LmjF.33.0808,LmjF.33.0810,LmjF.33.0812,LmjF.33.0814,LmjF.33.0816,LmjF.33.0818,LmjF.33.0819,LmjF.33.0820,	14.6	4.2	5.2	1.69254e-07	3.73898e-06	4.11288e-05
BP	VL	GO:0007155	cell adhesion	6	5	LmjF.10.0460,LmjF.10.0465,LmjF.10.0470,LmjF.10.0480,LmjF.28.0570,	83.3	23.93	142.74	2.8218e-07	5.27459e-06	6.85697e-05
BP	VL	GO:0022610	biological adhesion	6	5	LmjF.10.0460,LmjF.10.0465,LmjF.10.0470,LmjF.10.0480,LmjF.28.0570,	83.3	23.93	142.74	2.8218e-07	5.27459e-06	6.85697e-05
BP	VL	GO:0052250	modulation of signal transduction in other organism involved in symbiotic interaction	4	4	LmjF.10.0460,LmjF.10.0465,LmjF.10.0470,LmjF.10.0480,	100	28.71	inf	1.42192e-06	1.81856e-05	0.000345526
BP	VL	GO:0044081	modulation by symbiont of host nitric oxide-mediated signal transduction	4	4	LmjF.10.0460,LmjF.10.0465,LmjF.10.0470,LmjF.10.0480,	100	28.71	inf	1.42192e-06	1.81856e-05	0.000345526
BP	VL	GO:0010749	regulation of nitric oxide mediated signal transduction	4	4	LmjF.10.0460,LmjF.10.0465,LmjF.10.0470,LmjF.10.0480,	100	28.71	inf	1.42192e-06	1.81856e-05	0.000345526
BP	VL	GO:0044501	modulation of signal transduction in other organism	4	4	LmjF.10.0460,LmjF.10.0465,LmjF.10.0470,LmjF.10.0480,	100	28.71	inf	1.42192e-06	1.81856e-05	0.000345526
BP	VL	GO:0075130	modulation by symbiont of host protein kinase-mediated signal transduction	4	4	LmjF.10.0460,LmjF.10.0465,LmjF.10.0470,LmjF.10.0480,	100	28.71	inf	1.42192e-06	1.81856e-05	0.000345526
BP	VL	GO:0052027	modulation by symbiont of host signal transduction pathway	4	4	LmjF.10.0460,LmjF.10.0465,LmjF.10.0470,LmjF.10.0480,	100	28.71	inf	1.42192e-06	1.81856e-05	0.000345526
BP	VL	GO:0006414	translational elongation	26	8	LmjF.03.0430,LmjF.03.0440,LmjF.15.0370,LmjF.15.0380,LmjF.15.1203,LmjF.15.1207,LmjF.30.3720,LmjF.30.3730,	30.8	8.83	12.88	1.67855e-06	2.03944e-05	0.000407887
BP	VL	GO:0016043	cellular component organization	231	23	LmjF.08.1230,LmjF.21.1860,LmjF.23.0290,LmjF.26.2430,LmjF.30.1060,LmjF.33.0792,LmjF.33.0794,LmjF.33.0796,LmjF.33.0798,LmjF.33.0800,LmjF.33.0802,LmjF.33.0804,LmjF.33.0806,LmjF.33.0808,LmjF.33.0810,LmjF.33.0812,LmjF.33.0814,LmjF.33.0816,LmjF.33.0818,LmjF.33.0819,LmjF.33.0820,LmjF.34.3520,LmjF.36.1640,	10	2.86	3.39	3.72503e-06	4.31039e-05	0.000905183
BP	VL	GO:0044068	modulation by symbiont of host cellular process	6	4	LmjF.10.0460,LmjF.10.0465,LmjF.10.0470,LmjF.10.0480,	66.7	19.14	56.74	2.01837e-05	0.000222938	0.00490463
BP	VL	GO:0071840	cellular component organization or biogenesis	269	23	LmjF.08.1230,LmjF.21.1860,LmjF.23.0290,LmjF.26.2430,LmjF.30.1060,LmjF.33.0792,LmjF.33.0794,LmjF.33.0796,LmjF.33.0798,LmjF.33.0800,LmjF.33.0802,LmjF.33.0804,LmjF.33.0806,LmjF.33.0808,LmjF.33.0810,LmjF.33.0812,LmjF.33.0814,LmjF.33.0816,LmjF.33.0818,LmjF.33.0819,LmjF.33.0820,LmjF.34.3520,LmjF.36.1640,	8.6	2.45	2.84	4.6164e-05	0.000487733	0.0112179
BP	VL	GO:0044003	modification by symbiont of host morphology or physiology	8	4	LmjF.10.0460,LmjF.10.0465,LmjF.10.0470,LmjF.10.0480,	50	14.36	28.36	8.91436e-05	0.00083315	0.0216619
BP	VL	GO:0035821	modification of morphology or physiology of other organism	8	4	LmjF.10.0460,LmjF.10.0465,LmjF.10.0470,LmjF.10.0480,	50	14.36	28.36	8.91436e-05	0.00083315	0.0216619
BP	VL	GO:0051817	modification of morphology or physiology of other organism involved in symbiotic interaction	8	4	LmjF.10.0460,LmjF.10.0465,LmjF.10.0470,LmjF.10.0480,	50	14.36	28.36	8.91436e-05	0.00083315	0.0216619
BP	VL	GO:1902531	regulation of intracellular signal transduction	11	4	LmjF.10.0460,LmjF.10.0465,LmjF.10.0470,LmjF.10.0480,	36.4	10.44	16.19	0.000387012	0.00348311	0.0940439
BP	VL	GO:0043604	amide biosynthetic process	253	20	LmjF.03.0430,LmjF.03.0440,LmjF.15.0370,LmjF.15.0380,LmjF.15.1203,LmjF.15.1207,LmjF.22.1520,LmjF.22.1560,LmjF.23.0300,LmjF.28.0540,LmjF.29.0060,LmjF.29.1490,LmjF.29.2860,LmjF.30.1060,LmjF.30.3200,LmjF.30.3720,LmjF.30.3730,LmjF.34.2780,LmjF.36.3390,LmjF.36.3400,	7.9	2.27	2.56	0.00043096	0.00374012	0.104723
BP	VL	GO:0043603	cellular amide metabolic process	259	20	LmjF.03.0430,LmjF.03.0440,LmjF.15.0370,LmjF.15.0380,LmjF.15.1203,LmjF.15.1207,LmjF.22.1520,LmjF.22.1560,LmjF.23.0300,LmjF.28.0540,LmjF.29.0060,LmjF.29.1490,LmjF.29.2860,LmjF.30.1060,LmjF.30.3200,LmjF.30.3720,LmjF.30.3730,LmjF.34.2780,LmjF.36.3390,LmjF.36.3400,	7.7	2.22	2.5	0.000584171	0.00489495	0.141953
BP	VL	GO:0006412	translation	244	19	LmjF.03.0430,LmjF.03.0440,LmjF.15.0370,LmjF.15.0380,LmjF.15.1203,LmjF.15.1207,LmjF.22.1520,LmjF.22.1560,LmjF.23.0300,LmjF.28.0540,LmjF.29.0060,LmjF.29.2860,LmjF.30.1060,LmjF.30.3200,LmjF.30.3720,LmjF.30.3730,LmjF.34.2780,LmjF.36.3390,LmjF.36.3400,	7.8	2.24	2.51	0.000727605	0.00514272	0.176808
BP	VL	GO:0006486	protein glycosylation	13	4	LmjF.35.1130,LmjF.35.1140,LmjF.35.1150,LmjF.35.1160,	30.8	8.83	12.59	0.000793825	0.00514272	0.1929
BP	VL	GO:0043413	macromolecule glycosylation	13	4	LmjF.35.1130,LmjF.35.1140,LmjF.35.1150,LmjF.35.1160,	30.8	8.83	12.59	0.000793825	0.00514272	0.1929
BP	VL	GO:0009101	glycoprotein biosynthetic process	13	4	LmjF.35.1130,LmjF.35.1140,LmjF.35.1150,LmjF.35.1160,	30.8	8.83	12.59	0.000793825	0.00514272	0.1929
BP	VL	GO:0023051	regulation of signaling	13	4	LmjF.10.0460,LmjF.10.0465,LmjF.10.0470,LmjF.10.0480,	30.8	8.83	12.59	0.000793825	0.00514272	0.1929
BP	VL	GO:0009966	regulation of signal transduction	13	4	LmjF.10.0460,LmjF.10.0465,LmjF.10.0470,LmjF.10.0480,	30.8	8.83	12.59	0.000793825	0.00514272	0.1929
BP	VL	GO:0010646	regulation of cell communication	13	4	LmjF.10.0460,LmjF.10.0465,LmjF.10.0470,LmjF.10.0480,	30.8	8.83	12.59	0.000793825	0.00514272	0.1929
BP	VL	GO:0009100	glycoprotein metabolic process	13	4	LmjF.35.1130,LmjF.35.1140,LmjF.35.1150,LmjF.35.1160,	30.8	8.83	12.59	0.000793825	0.00514272	0.1929
BP	VL	GO:0043043	peptide biosynthetic process	246	19	LmjF.03.0430,LmjF.03.0440,LmjF.15.0370,LmjF.15.0380,LmjF.15.1203,LmjF.15.1207,LmjF.22.1520,LmjF.22.1560,LmjF.23.0300,LmjF.28.0540,LmjF.29.0060,LmjF.29.2860,LmjF.30.1060,LmjF.30.3200,LmjF.30.3720,LmjF.30.3730,LmjF.34.2780,LmjF.36.3390,LmjF.36.3400,	7.7	2.22	2.49	0.000804211	0.00514272	0.195423
BP	VL	GO:0006518	peptide metabolic process	252	19	LmjF.03.0430,LmjF.03.0440,LmjF.15.0370,LmjF.15.0380,LmjF.15.1203,LmjF.15.1207,LmjF.22.1520,LmjF.22.1560,LmjF.23.0300,LmjF.28.0540,LmjF.29.0060,LmjF.29.2860,LmjF.30.1060,LmjF.30.3200,LmjF.30.3720,LmjF.30.3730,LmjF.34.2780,LmjF.36.3390,LmjF.36.3400,	7.5	2.16	2.42	0.00107719	0.00671174	0.261758
BP	VL	GO:0006436	tryptophanyl-tRNA aminoacylation	2	2	LmjF.23.0300,LmjF.29.0060,	100	28.71	inf	0.00120627	0.00732808	0.293123
BP	VL	GO:0070085	glycosylation	15	4	LmjF.35.1130,LmjF.35.1140,LmjF.35.1150,LmjF.35.1160,	26.7	7.66	10.3	0.00143487	0.00850421	0.348673
BP	VL	GO:0048583	regulation of response to stimulus	18	4	LmjF.10.0460,LmjF.10.0465,LmjF.10.0470,LmjF.10.0480,	22.2	6.38	8.08	0.00296407	0.0171493	0.72027
BP	VL	GO:1901566	organonitrogen compound biosynthetic process	339	22	LmjF.03.0430,LmjF.03.0440,LmjF.15.0370,LmjF.15.0380,LmjF.15.1203,LmjF.15.1207,LmjF.22.1520,LmjF.22.1560,LmjF.23.0260,LmjF.23.0300,LmjF.28.0540,LmjF.29.0060,LmjF.29.1490,LmjF.29.2860,LmjF.30.1060,LmjF.30.2350,LmjF.30.3200,LmjF.30.3720,LmjF.30.3730,LmjF.34.2780,LmjF.36.3390,LmjF.36.3400,	6.5	1.86	2.06	0.00308081	0.0174102	0.748637
BP	VL	GO:0051701	interaction with host	19	4	LmjF.10.0460,LmjF.10.0465,LmjF.10.0470,LmjF.10.0480,	21.1	6.04	7.54	0.00365377	0.0201788	0.887865
BP	VL	GO:0034645	cellular macromolecule biosynthetic process	369	23	LmjF.03.0430,LmjF.03.0440,LmjF.15.0370,LmjF.15.0380,LmjF.15.1203,LmjF.15.1207,LmjF.22.1520,LmjF.22.1560,LmjF.23.0300,LmjF.28.0540,LmjF.29.0060,LmjF.29.2860,LmjF.30.1060,LmjF.30.3200,LmjF.30.3720,LmjF.30.3730,LmjF.34.2780,LmjF.35.1130,LmjF.35.1140,LmjF.35.1150,LmjF.35.1160,LmjF.36.3390,LmjF.36.3400,	6.2	1.79	1.97	0.00412687	0.0222851	1
BP	VL	GO:0019538	protein metabolic process	745	39	LmjF.03.0430,LmjF.03.0440,LmjF.10.0460,LmjF.10.0465,LmjF.10.0470,LmjF.10.0480,LmjF.11.0620,LmjF.11.0630,LmjF.15.0370,LmjF.15.0380,LmjF.15.1203,LmjF.15.1207,LmjF.18.0880,LmjF.20.1330,LmjF.22.1520,LmjF.22.1560,LmjF.23.0300,LmjF.26.2430,LmjF.27.2460,LmjF.27.2480,LmjF.28.0540,LmjF.28.0570,LmjF.29.0060,LmjF.29.2860,LmjF.30.1060,LmjF.30.3200,LmjF.30.3720,LmjF.30.3730,LmjF.33.2570,LmjF.34.2780,LmjF.35.1…	5.2	1.5	1.69	0.0046096	0.0243507	1
BP	VL	GO:0009059	macromolecule biosynthetic process	373	23	LmjF.03.0430,LmjF.03.0440,LmjF.15.0370,LmjF.15.0380,LmjF.15.1203,LmjF.15.1207,LmjF.22.1520,LmjF.22.1560,LmjF.23.0300,LmjF.28.0540,LmjF.29.0060,LmjF.29.2860,LmjF.30.1060,LmjF.30.3200,LmjF.30.3720,LmjF.30.3730,LmjF.34.2780,LmjF.35.1130,LmjF.35.1140,LmjF.35.1150,LmjF.35.1160,LmjF.36.3390,LmjF.36.3400,	6.2	1.77	1.95	0.00471614	0.0243835	1
BP	VL	GO:0044403	symbiosis, encompassing mutualism through parasitism	21	4	LmjF.10.0460,LmjF.10.0465,LmjF.10.0470,LmjF.10.0480,	19	5.47	6.65	0.00534368	0.0265003	1
BP	VL	GO:0044419	interspecies interaction between organisms	21	4	LmjF.10.0460,LmjF.10.0465,LmjF.10.0470,LmjF.10.0480,	19	5.47	6.65	0.00534368	0.0265003	1
BP	VL	GO:0008150	biological process	2514	104	LmjF.03.0430,LmjF.03.0440,LmjF.08.1230,LmjF.10.0460,LmjF.10.0465,LmjF.10.0470,LmjF.10.0480,LmjF.11.0620,LmjF.11.0630,LmjF.13.0700,LmjF.15.0370,LmjF.15.0380,LmjF.15.1040,LmjF.15.1060,LmjF.15.1080,LmjF.15.1100,LmjF.15.1120,LmjF.15.1140,LmjF.15.1160,LmjF.15.1203,LmjF.15.1207,LmjF.18.0880,LmjF.19.0680,LmjF.19.0690,LmjF.19.0985,LmjF.19.0995,LmjF.19.1005,LmjF.20.0430,LmjF.20.1330,LmjF.21.0620,LmjF.21.0…	4.1	1.19	1.51	0.00607392	0.0295192	1
BP	VL	GO:1901564	organonitrogen compound metabolic process	412	23	LmjF.03.0430,LmjF.03.0440,LmjF.15.0370,LmjF.15.0380,LmjF.15.1203,LmjF.15.1207,LmjF.22.1520,LmjF.22.1560,LmjF.23.0260,LmjF.23.0300,LmjF.27.2030,LmjF.28.0540,LmjF.29.0060,LmjF.29.1490,LmjF.29.2860,LmjF.30.1060,LmjF.30.2350,LmjF.30.3200,LmjF.30.3720,LmjF.30.3730,LmjF.34.2780,LmjF.36.3390,LmjF.36.3400,	5.6	1.6	1.74	0.0150746	0.0718259	1
BP	VL	GO:0044271	cellular nitrogen compound biosynthetic process	380	21	LmjF.03.0430,LmjF.03.0440,LmjF.15.0370,LmjF.15.0380,LmjF.15.1203,LmjF.15.1207,LmjF.22.1520,LmjF.22.1560,LmjF.23.0300,LmjF.28.0540,LmjF.29.0060,LmjF.29.1490,LmjF.29.2860,LmjF.30.1060,LmjF.30.2350,LmjF.30.3200,LmjF.30.3720,LmjF.30.3730,LmjF.34.2780,LmjF.36.3390,LmjF.36.3400,	5.5	1.59	1.71	0.0221025	0.103287	1
BP	VL	GO:0010467	gene expression	407	22	LmjF.03.0430,LmjF.03.0440,LmjF.15.0370,LmjF.15.0380,LmjF.15.1203,LmjF.15.1207,LmjF.21.1120,LmjF.22.1520,LmjF.22.1560,LmjF.23.0300,LmjF.28.0540,LmjF.29.0060,LmjF.29.2860,LmjF.30.1060,LmjF.30.3200,LmjF.30.3720,LmjF.30.3730,LmjF.34.2780,LmjF.36.0470,LmjF.36.3390,LmjF.36.3400,LmjF.36.3730,	5.4	1.55	1.67	0.0242352	0.111116	1
BP	VL	GO:0051704	multi-organism process	34	4	LmjF.10.0460,LmjF.10.0465,LmjF.10.0470,LmjF.10.0480,	11.8	3.38	3.76	0.0291855	0.129946	1
BP	VL	GO:0070647	protein modification by small protein conjugation or removal	8	2	LmjF.26.2430,LmjF.27.2480,	25	7.18	9.34	0.0294115	0.129946	1
BP	VL	GO:0006508	proteolysis	149	10	LmjF.10.0460,LmjF.10.0465,LmjF.10.0470,LmjF.10.0480,LmjF.11.0620,LmjF.11.0630,LmjF.26.2430,LmjF.28.0570,LmjF.33.2570,LmjF.35.4850,	6.7	1.93	2.06	0.0340721	0.132249	1
BP	VL	GO:0055069	zinc ion homeostasis	1	1	LmjF.28.1930,	100	28.71	inf	0.034831	0.132249	1
BP	VL	GO:0006882	cellular zinc ion homeostasis	1	1	LmjF.28.1930,	100	28.71	inf	0.034831	0.132249	1
BP	VL	GO:0070536	protein K63-linked deubiquitination	1	1	LmjF.26.2430,	100	28.71	inf	0.034831	0.132249	1
BP	VL	GO:0070646	protein modification by small protein removal	1	1	LmjF.26.2430,	100	28.71	inf	0.034831	0.132249	1
BP	VL	GO:0070537	histone H2A K63-linked deubiquitination	1	1	LmjF.26.2430,	100	28.71	inf	0.034831	0.132249	1
BP	VL	GO:0016579	protein deubiquitination	1	1	LmjF.26.2430,	100	28.71	inf	0.034831	0.132249	1
BP	VL	GO:0016578	histone deubiquitination	1	1	LmjF.26.2430,	100	28.71	inf	0.034831	0.132249	1
BP	VL	GO:0009081	branched-chain amino acid metabolic process	1	1	LmjF.27.2030,	100	28.71	inf	0.034831	0.132249	1
BP	VL	GO:0055085	transmembrane transport	131	9	LmjF.23.0210,LmjF.23.0220,LmjF.23.0250,LmjF.28.1930,LmjF.31.1270,LmjF.31.1280,LmjF.31.1290,LmjF.31.1430,LmjF.33.3200,	6.9	1.97	2.1	0.0381129	0.142484	1
BP	VL	GO:0044267	cellular protein metabolic process	654	31	LmjF.03.0430,LmjF.03.0440,LmjF.15.0370,LmjF.15.0380,LmjF.15.1203,LmjF.15.1207,LmjF.18.0880,LmjF.20.1330,LmjF.22.1520,LmjF.22.1560,LmjF.23.0300,LmjF.26.2430,LmjF.27.2460,LmjF.27.2480,LmjF.28.0540,LmjF.29.0060,LmjF.29.2860,LmjF.30.1060,LmjF.30.3200,LmjF.30.3720,LmjF.30.3730,LmjF.34.2780,LmjF.35.1130,LmjF.35.1140,LmjF.35.1150,LmjF.35.1160,LmjF.35.4650,LmjF.35.4850,LmjF.36.3390,LmjF.36.3400,LmjF.36.6…	4.7	1.36	1.46	0.0424086	0.156141	1
BP	VL	GO:0055114	oxidation-reduction process	201	12	LmjF.15.1040,LmjF.15.1060,LmjF.15.1080,LmjF.15.1100,LmjF.15.1120,LmjF.15.1140,LmjF.15.1160,LmjF.20.0430,LmjF.23.0040,LmjF.27.2020,LmjF.29.0280,LmjF.36.0470,	6	1.71	1.82	0.0465302	0.168759	1
MF	VL	GO:0046982	protein heterodimerization activity	32	14	LmjF.02.0020,LmjF.06.0010,LmjF.10.0870,LmjF.10.0970,LmjF.10.0990,LmjF.15.0010,LmjF.16.0570,LmjF.16.0575,LmjF.16.0600,LmjF.16.0610,LmjF.25.2450,LmjF.31.3180,LmjF.35.1310,LmjF.36.0020,	43.8	12.56	23.41	6.18487e-13	1.10709e-10	1.10709e-10
MF	VL	GO:0051920	peroxiredoxin activity	8	8	LmjF.15.1040,LmjF.15.1060,LmjF.15.1080,LmjF.15.1100,LmjF.15.1120,LmjF.15.1140,LmjF.15.1160,LmjF.23.0040,	100	28.71	inf	1.84159e-12	1.64822e-10	3.29644e-10
MF	VL	GO:0003924	GTPase activity	81	19	LmjF.08.1230,LmjF.09.1070,LmjF.21.1860,LmjF.33.0792,LmjF.33.0794,LmjF.33.0796,LmjF.33.0798,LmjF.33.0800,LmjF.33.0802,LmjF.33.0804,LmjF.33.0806,LmjF.33.0808,LmjF.33.0810,LmjF.33.0812,LmjF.33.0814,LmjF.33.0816,LmjF.33.0818,LmjF.33.0819,LmjF.33.0820,	23.5	6.73	9.44	1.68943e-11	1.00803e-09	3.02408e-09
MF	VL	GO:0046983	protein dimerization activity	41	14	LmjF.02.0020,LmjF.06.0010,LmjF.10.0870,LmjF.10.0970,LmjF.10.0990,LmjF.15.0010,LmjF.16.0570,LmjF.16.0575,LmjF.16.0600,LmjF.16.0610,LmjF.25.2450,LmjF.31.3180,LmjF.35.1310,LmjF.36.0020,	34.1	9.8	15.58	3.51685e-11	1.57379e-09	6.29516e-09
MF	VL	GO:0017111	nucleoside-triphosphatase activity	282	32	LmjF.08.1230,LmjF.09.1070,LmjF.13.0700,LmjF.19.0680,LmjF.19.0690,LmjF.21.1860,LmjF.23.0210,LmjF.23.0220,LmjF.23.0250,LmjF.24.1100,LmjF.31.1270,LmjF.31.1280,LmjF.31.1290,LmjF.31.1430,LmjF.33.0792,LmjF.33.0794,LmjF.33.0796,LmjF.33.0798,LmjF.33.0800,LmjF.33.0802,LmjF.33.0804,LmjF.33.0806,LmjF.33.0808,LmjF.33.0810,LmjF.33.0812,LmjF.33.0814,LmjF.33.0816,LmjF.33.0818,LmjF.33.0819,LmjF.33.0820,LmjF.35.1…	11.3	3.26	4.14	1.31085e-09	4.69283e-08	2.34642e-07
MF	VL	GO:0016462	pyrophosphatase activity	289	32	LmjF.08.1230,LmjF.09.1070,LmjF.13.0700,LmjF.19.0680,LmjF.19.0690,LmjF.21.1860,LmjF.23.0210,LmjF.23.0220,LmjF.23.0250,LmjF.24.1100,LmjF.31.1270,LmjF.31.1280,LmjF.31.1290,LmjF.31.1430,LmjF.33.0792,LmjF.33.0794,LmjF.33.0796,LmjF.33.0798,LmjF.33.0800,LmjF.33.0802,LmjF.33.0804,LmjF.33.0806,LmjF.33.0808,LmjF.33.0810,LmjF.33.0812,LmjF.33.0814,LmjF.33.0816,LmjF.33.0818,LmjF.33.0819,LmjF.33.0820,LmjF.35.1…	11.1	3.18	4.02	2.45211e-09	7.31546e-08	4.38928e-07
MF	VL	GO:0016818	hydrolase activity, acting on acid anhydrides, in phosphorus-containing anhydrides	291	32	LmjF.08.1230,LmjF.09.1070,LmjF.13.0700,LmjF.19.0680,LmjF.19.0690,LmjF.21.1860,LmjF.23.0210,LmjF.23.0220,LmjF.23.0250,LmjF.24.1100,LmjF.31.1270,LmjF.31.1280,LmjF.31.1290,LmjF.31.1430,LmjF.33.0792,LmjF.33.0794,LmjF.33.0796,LmjF.33.0798,LmjF.33.0800,LmjF.33.0802,LmjF.33.0804,LmjF.33.0806,LmjF.33.0808,LmjF.33.0810,LmjF.33.0812,LmjF.33.0814,LmjF.33.0816,LmjF.33.0818,LmjF.33.0819,LmjF.33.0820,LmjF.35.1…	11	3.16	3.99	2.92101e-09	7.46945e-08	5.22861e-07
MF	VL	GO:0016817	hydrolase activity, acting on acid anhydrides	297	32	LmjF.08.1230,LmjF.09.1070,LmjF.13.0700,LmjF.19.0680,LmjF.19.0690,LmjF.21.1860,LmjF.23.0210,LmjF.23.0220,LmjF.23.0250,LmjF.24.1100,LmjF.31.1270,LmjF.31.1280,LmjF.31.1290,LmjF.31.1430,LmjF.33.0792,LmjF.33.0794,LmjF.33.0796,LmjF.33.0798,LmjF.33.0800,LmjF.33.0802,LmjF.33.0804,LmjF.33.0806,LmjF.33.0808,LmjF.33.0810,LmjF.33.0812,LmjF.33.0814,LmjF.33.0816,LmjF.33.0818,LmjF.33.0819,LmjF.33.0820,LmjF.35.1…	10.8	3.09	3.89	4.88761e-09	1.0936e-07	8.74881e-07
MF	VL	GO:0016684	oxidoreductase activity, acting on peroxide as acceptor	15	8	LmjF.15.1040,LmjF.15.1060,LmjF.15.1080,LmjF.15.1100,LmjF.15.1120,LmjF.15.1140,LmjF.15.1160,LmjF.23.0040,	53.3	15.31	33.19	9.60787e-09	1.9109e-07	1.71981e-06
MF	VL	GO:0016787	hydrolase activity	698	51	LmjF.08.1230,LmjF.09.1070,LmjF.10.0460,LmjF.10.0465,LmjF.10.0470,LmjF.10.0480,LmjF.11.0620,LmjF.11.0630,LmjF.13.0700,LmjF.19.0680,LmjF.19.0690,LmjF.21.1860,LmjF.23.0210,LmjF.23.0220,LmjF.23.0250,LmjF.23.0870,LmjF.23.0880,LmjF.24.1100,LmjF.26.2430,LmjF.27.2340,LmjF.28.0570,LmjF.28.2650,LmjF.31.1270,LmjF.31.1280,LmjF.31.1290,LmjF.31.1430,LmjF.33.0792,LmjF.33.0794,LmjF.33.0796,LmjF.33.0798,LmjF.33.0…	7.3	2.1	2.7	6.31622e-08	9.27531e-07	1.1306e-05
MF	VL	GO:0005525	GTP binding	129	19	LmjF.08.1230,LmjF.09.1070,LmjF.21.1860,LmjF.33.0792,LmjF.33.0794,LmjF.33.0796,LmjF.33.0798,LmjF.33.0800,LmjF.33.0802,LmjF.33.0804,LmjF.33.0806,LmjF.33.0808,LmjF.33.0810,LmjF.33.0812,LmjF.33.0814,LmjF.33.0816,LmjF.33.0818,LmjF.33.0819,LmjF.33.0820,	14.7	4.23	5.27	6.73626e-08	9.27531e-07	1.20579e-05
MF	VL	GO:0019001	guanyl nucleotide binding	129	19	LmjF.08.1230,LmjF.09.1070,LmjF.21.1860,LmjF.33.0792,LmjF.33.0794,LmjF.33.0796,LmjF.33.0798,LmjF.33.0800,LmjF.33.0802,LmjF.33.0804,LmjF.33.0806,LmjF.33.0808,LmjF.33.0810,LmjF.33.0812,LmjF.33.0814,LmjF.33.0816,LmjF.33.0818,LmjF.33.0819,LmjF.33.0820,	14.7	4.23	5.27	6.73626e-08	9.27531e-07	1.20579e-05
MF	VL	GO:0032561	guanyl ribonucleotide binding	129	19	LmjF.08.1230,LmjF.09.1070,LmjF.21.1860,LmjF.33.0792,LmjF.33.0794,LmjF.33.0796,LmjF.33.0798,LmjF.33.0800,LmjF.33.0802,LmjF.33.0804,LmjF.33.0806,LmjF.33.0808,LmjF.33.0810,LmjF.33.0812,LmjF.33.0814,LmjF.33.0816,LmjF.33.0818,LmjF.33.0819,LmjF.33.0820,	14.7	4.23	5.27	6.73626e-08	9.27531e-07	1.20579e-05
MF	VL	GO:0016209	antioxidant activity	25	8	LmjF.15.1040,LmjF.15.1060,LmjF.15.1080,LmjF.15.1100,LmjF.15.1120,LmjF.15.1140,LmjF.15.1160,LmjF.23.0040,	32	9.19	13.64	1.19732e-06	1.4972e-05	0.00021432
MF	VL	GO:0008160	protein tyrosine phosphatase activator activity	4	4	LmjF.10.0460,LmjF.10.0465,LmjF.10.0470,LmjF.10.0480,	100	28.71	inf	1.42192e-06	1.4972e-05	0.000254523
MF	VL	GO:0072542	protein phosphatase activator activity	4	4	LmjF.10.0460,LmjF.10.0465,LmjF.10.0470,LmjF.10.0480,	100	28.71	inf	1.42192e-06	1.4972e-05	0.000254523
MF	VL	GO:0004576	oligosaccharyl transferase activity	4	4	LmjF.35.1130,LmjF.35.1140,LmjF.35.1150,LmjF.35.1160,	100	28.71	inf	1.42192e-06	1.4972e-05	0.000254523
MF	VL	GO:0019888	protein phosphatase regulator activity	5	4	LmjF.10.0460,LmjF.10.0465,LmjF.10.0470,LmjF.10.0480,	80	22.97	113.5	6.91601e-06	6.51561e-05	0.00123797
MF	VL	GO:0019211	phosphatase activator activity	5	4	LmjF.10.0460,LmjF.10.0465,LmjF.10.0470,LmjF.10.0480,	80	22.97	113.5	6.91601e-06	6.51561e-05	0.00123797
MF	VL	GO:0003674	molecular function	3589	148	LmjF.02.0020,LmjF.03.0430,LmjF.03.0440,LmjF.06.0010,LmjF.08.1230,LmjF.09.1070,LmjF.10.0460,LmjF.10.0465,LmjF.10.0470,LmjF.10.0480,LmjF.10.0870,LmjF.10.0970,LmjF.10.0990,LmjF.11.0620,LmjF.11.0630,LmjF.13.0700,LmjF.15.0010,LmjF.15.0140,LmjF.15.0370,LmjF.15.0380,LmjF.15.1040,LmjF.15.1060,LmjF.15.1080,LmjF.15.1100,LmjF.15.1120,LmjF.15.1140,LmjF.15.1160,LmjF.15.1203,LmjF.15.1207,LmjF.16.0570,LmjF.16.0…	4.1	1.18	2.54	8.78404e-06	7.86172e-05	0.00157234
MF	VL	GO:0019208	phosphatase regulator activity	6	4	LmjF.10.0460,LmjF.10.0465,LmjF.10.0470,LmjF.10.0480,	66.7	19.14	56.74	2.01837e-05	0.000172042	0.00361288
MF	VL	GO:0003677	DNA binding	177	18	LmjF.02.0020,LmjF.06.0010,LmjF.10.0870,LmjF.10.0970,LmjF.10.0990,LmjF.15.0010,LmjF.16.0570,LmjF.16.0575,LmjF.16.0600,LmjF.16.0610,LmjF.21.0620,LmjF.21.0630,LmjF.23.0290,LmjF.24.1050,LmjF.25.2450,LmjF.31.3180,LmjF.35.1310,LmjF.36.0020,	10.2	2.92	3.39	3.46923e-05	0.000282269	0.00620992
MF	VL	GO:1901363	heterocyclic compound binding	1412	73	LmjF.02.0020,LmjF.06.0010,LmjF.08.1230,LmjF.09.1070,LmjF.10.0870,LmjF.10.0970,LmjF.10.0990,LmjF.13.0700,LmjF.15.0010,LmjF.15.0140,LmjF.16.0570,LmjF.16.0575,LmjF.16.0600,LmjF.16.0610,LmjF.19.0680,LmjF.19.0690,LmjF.20.1330,LmjF.20.1365,LmjF.20.1370,LmjF.21.0620,LmjF.21.0630,LmjF.21.1120,LmjF.21.1860,LmjF.23.0210,LmjF.23.0220,LmjF.23.0250,LmjF.23.0260,LmjF.23.0290,LmjF.23.0300,LmjF.24.1050,LmjF.24.1…	5.2	1.48	1.9	5.00927e-05	0.000373608	0.00896659
MF	VL	GO:0097159	organic cyclic compound binding	1412	73	LmjF.02.0020,LmjF.06.0010,LmjF.08.1230,LmjF.09.1070,LmjF.10.0870,LmjF.10.0970,LmjF.10.0990,LmjF.13.0700,LmjF.15.0010,LmjF.15.0140,LmjF.16.0570,LmjF.16.0575,LmjF.16.0600,LmjF.16.0610,LmjF.19.0680,LmjF.19.0690,LmjF.20.1330,LmjF.20.1365,LmjF.20.1370,LmjF.21.0620,LmjF.21.0630,LmjF.21.1120,LmjF.21.1860,LmjF.23.0210,LmjF.23.0220,LmjF.23.0250,LmjF.23.0260,LmjF.23.0290,LmjF.23.0300,LmjF.24.1050,LmjF.24.1…	5.2	1.48	1.9	5.00927e-05	0.000373608	0.00896659
MF	VL	GO:0003735	structural constituent of ribosome	166	16	LmjF.03.0430,LmjF.03.0440,LmjF.15.0370,LmjF.15.0380,LmjF.15.1203,LmjF.15.1207,LmjF.22.1520,LmjF.22.1560,LmjF.28.0540,LmjF.29.2860,LmjF.30.3200,LmjF.30.3720,LmjF.30.3730,LmjF.34.2780,LmjF.36.3390,LmjF.36.3400,	9.6	2.77	3.16	0.000182725	0.00130831	0.0327078
MF	VL	GO:0005198	structural molecule activity	178	16	LmjF.03.0430,LmjF.03.0440,LmjF.15.0370,LmjF.15.0380,LmjF.15.1203,LmjF.15.1207,LmjF.22.1520,LmjF.22.1560,LmjF.28.0540,LmjF.29.2860,LmjF.30.3200,LmjF.30.3720,LmjF.30.3730,LmjF.34.2780,LmjF.36.3390,LmjF.36.3400,	9	2.58	2.92	0.000407888	0.00280815	0.073012
MF	VL	GO:0003824	catalytic activity	1849	85	LmjF.08.1230,LmjF.09.1070,LmjF.10.0460,LmjF.10.0465,LmjF.10.0470,LmjF.10.0480,LmjF.11.0620,LmjF.11.0630,LmjF.13.0700,LmjF.15.1040,LmjF.15.1060,LmjF.15.1080,LmjF.15.1100,LmjF.15.1120,LmjF.15.1140,LmjF.15.1160,LmjF.18.0880,LmjF.19.0680,LmjF.19.0690,LmjF.19.0985,LmjF.19.0995,LmjF.19.1005,LmjF.20.0430,LmjF.20.1330,LmjF.21.0620,LmjF.21.0630,LmjF.21.1860,LmjF.23.0040,LmjF.23.0210,LmjF.23.0220,LmjF.23.0…	4.6	1.32	1.67	0.000688836	0.00456673	0.123302
MF	VL	GO:0004222	metalloendopeptidase activity	22	5	LmjF.10.0460,LmjF.10.0465,LmjF.10.0470,LmjF.10.0480,LmjF.28.0570,	22.7	6.53	8.37	0.000785808	0.00502356	0.14066
MF	VL	GO:0004830	tryptophan-tRNA ligase activity	2	2	LmjF.23.0300,LmjF.29.0060,	100	28.71	inf	0.00120627	0.0071974	0.215922
MF	VL	GO:0004564	beta-fructofuranosidase activity	2	2	LmjF.23.0880,LmjF.27.2340,	100	28.71	inf	0.00120627	0.0071974	0.215922
MF	VL	GO:0008237	metallopeptidase activity	37	6	LmjF.10.0460,LmjF.10.0465,LmjF.10.0470,LmjF.10.0480,LmjF.26.2430,LmjF.28.0570,	16.2	4.66	5.52	0.00154724	0.00893406	0.276956
MF	VL	GO:0042626	ATPase activity, coupled to transmembrane movement of substances	56	7	LmjF.23.0210,LmjF.23.0220,LmjF.23.0250,LmjF.31.1270,LmjF.31.1280,LmjF.31.1290,LmjF.31.1430,	12.5	3.59	4.09	0.00301793	0.0168816	0.54021
MF	VL	GO:0015405	P-P-bond-hydrolysis-driven transmembrane transporter activity	58	7	LmjF.23.0210,LmjF.23.0220,LmjF.23.0250,LmjF.31.1270,LmjF.31.1280,LmjF.31.1290,LmjF.31.1430,	12.1	3.47	3.92	0.00369117	0.0183533	0.660719
MF	VL	GO:0016820	hydrolase activity, acting on acid anhydrides, catalyzing transmembrane movement of substances	58	7	LmjF.23.0210,LmjF.23.0220,LmjF.23.0250,LmjF.31.1270,LmjF.31.1280,LmjF.31.1290,LmjF.31.1430,	12.1	3.47	3.92	0.00369117	0.0183533	0.660719
MF	VL	GO:0043492	ATPase activity, coupled to movement of substances	58	7	LmjF.23.0210,LmjF.23.0220,LmjF.23.0250,LmjF.31.1270,LmjF.31.1280,LmjF.31.1290,LmjF.31.1430,	12.1	3.47	3.92	0.00369117	0.0183533	0.660719
MF	VL	GO:0015399	primary active transmembrane transporter activity	58	7	LmjF.23.0210,LmjF.23.0220,LmjF.23.0250,LmjF.31.1270,LmjF.31.1280,LmjF.31.1290,LmjF.31.1430,	12.1	3.47	3.92	0.00369117	0.0183533	0.660719
MF	VL	GO:0008047	enzyme activator activity	31	5	LmjF.10.0460,LmjF.10.0465,LmjF.10.0470,LmjF.10.0480,LmjF.28.1770,	16.1	4.63	5.46	0.00393479	0.0190359	0.704327
MF	VL	GO:0043168	anion binding	849	43	LmjF.08.1230,LmjF.09.1070,LmjF.13.0700,LmjF.19.0680,LmjF.19.0690,LmjF.20.1330,LmjF.21.1860,LmjF.23.0210,LmjF.23.0220,LmjF.23.0250,LmjF.23.0260,LmjF.23.0300,LmjF.24.1050,LmjF.24.1100,LmjF.27.2020,LmjF.27.2460,LmjF.29.0060,LmjF.29.0280,LmjF.30.2350,LmjF.31.1270,LmjF.31.1280,LmjF.31.1290,LmjF.31.1430,LmjF.33.0792,LmjF.33.0794,LmjF.33.0796,LmjF.33.0798,LmjF.33.0800,LmjF.33.0802,LmjF.33.0804,LmjF.33.0…	5.1	1.45	1.64	0.00523531	0.0246611	0.93712
MF	VL	GO:0003676	nucleic acid binding	609	33	LmjF.02.0020,LmjF.06.0010,LmjF.10.0870,LmjF.10.0970,LmjF.10.0990,LmjF.15.0010,LmjF.15.0140,LmjF.16.0570,LmjF.16.0575,LmjF.16.0600,LmjF.16.0610,LmjF.20.1365,LmjF.20.1370,LmjF.21.0620,LmjF.21.0630,LmjF.21.1120,LmjF.23.0290,LmjF.24.1050,LmjF.24.1100,LmjF.25.2450,LmjF.29.0420,LmjF.30.1060,LmjF.30.2610,LmjF.31.3180,LmjF.32.0750,LmjF.32.3470,LmjF.33.2660,LmjF.35.1200,LmjF.35.1310,LmjF.35.5200,LmjF.36.0…	5.4	1.56	1.73	0.00565421	0.0259514	1
MF	VL	GO:0035639	purine ribonucleoside triphosphate binding	759	39	LmjF.08.1230,LmjF.09.1070,LmjF.13.0700,LmjF.19.0680,LmjF.19.0690,LmjF.20.1330,LmjF.21.1860,LmjF.23.0210,LmjF.23.0220,LmjF.23.0250,LmjF.23.0260,LmjF.23.0300,LmjF.24.1050,LmjF.24.1100,LmjF.27.2460,LmjF.29.0060,LmjF.31.1270,LmjF.31.1280,LmjF.31.1290,LmjF.31.1430,LmjF.33.0792,LmjF.33.0794,LmjF.33.0796,LmjF.33.0798,LmjF.33.0800,LmjF.33.0802,LmjF.33.0804,LmjF.33.0806,LmjF.33.0808,LmjF.33.0810,LmjF.33.0…	5.1	1.48	1.65	0.0063581	0.0282813	1
MF	VL	GO:0004177	aminopeptidase activity	12	3	LmjF.11.0620,LmjF.11.0630,LmjF.33.2570,	25	7.18	9.39	0.00724172	0.0282813	1
MF	VL	GO:0004553	hydrolase activity, hydrolyzing O-glycosyl compounds	12	3	LmjF.23.0870,LmjF.23.0880,LmjF.27.2340,	25	7.18	9.39	0.00724172	0.0282813	1
MF	VL	GO:0001883	purine nucleoside binding	765	39	LmjF.08.1230,LmjF.09.1070,LmjF.13.0700,LmjF.19.0680,LmjF.19.0690,LmjF.20.1330,LmjF.21.1860,LmjF.23.0210,LmjF.23.0220,LmjF.23.0250,LmjF.23.0260,LmjF.23.0300,LmjF.24.1050,LmjF.24.1100,LmjF.27.2460,LmjF.29.0060,LmjF.31.1270,LmjF.31.1280,LmjF.31.1290,LmjF.31.1430,LmjF.33.0792,LmjF.33.0794,LmjF.33.0796,LmjF.33.0798,LmjF.33.0800,LmjF.33.0802,LmjF.33.0804,LmjF.33.0806,LmjF.33.0808,LmjF.33.0810,LmjF.33.0…	5.1	1.46	1.64	0.00726457	0.0282813	1
MF	VL	GO:0032550	purine ribonucleoside binding	765	39	LmjF.08.1230,LmjF.09.1070,LmjF.13.0700,LmjF.19.0680,LmjF.19.0690,LmjF.20.1330,LmjF.21.1860,LmjF.23.0210,LmjF.23.0220,LmjF.23.0250,LmjF.23.0260,LmjF.23.0300,LmjF.24.1050,LmjF.24.1100,LmjF.27.2460,LmjF.29.0060,LmjF.31.1270,LmjF.31.1280,LmjF.31.1290,LmjF.31.1430,LmjF.33.0792,LmjF.33.0794,LmjF.33.0796,LmjF.33.0798,LmjF.33.0800,LmjF.33.0802,LmjF.33.0804,LmjF.33.0806,LmjF.33.0808,LmjF.33.0810,LmjF.33.0…	5.1	1.46	1.64	0.00726457	0.0282813	1
MF	VL	GO:0032549	ribonucleoside binding	766	39	LmjF.08.1230,LmjF.09.1070,LmjF.13.0700,LmjF.19.0680,LmjF.19.0690,LmjF.20.1330,LmjF.21.1860,LmjF.23.0210,LmjF.23.0220,LmjF.23.0250,LmjF.23.0260,LmjF.23.0300,LmjF.24.1050,LmjF.24.1100,LmjF.27.2460,LmjF.29.0060,LmjF.31.1270,LmjF.31.1280,LmjF.31.1290,LmjF.31.1430,LmjF.33.0792,LmjF.33.0794,LmjF.33.0796,LmjF.33.0798,LmjF.33.0800,LmjF.33.0802,LmjF.33.0804,LmjF.33.0806,LmjF.33.0808,LmjF.33.0810,LmjF.33.0…	5.1	1.46	1.63	0.00742581	0.0282813	1
MF	VL	GO:0001882	nucleoside binding	766	39	LmjF.08.1230,LmjF.09.1070,LmjF.13.0700,LmjF.19.0680,LmjF.19.0690,LmjF.20.1330,LmjF.21.1860,LmjF.23.0210,LmjF.23.0220,LmjF.23.0250,LmjF.23.0260,LmjF.23.0300,LmjF.24.1050,LmjF.24.1100,LmjF.27.2460,LmjF.29.0060,LmjF.31.1270,LmjF.31.1280,LmjF.31.1290,LmjF.31.1430,LmjF.33.0792,LmjF.33.0794,LmjF.33.0796,LmjF.33.0798,LmjF.33.0800,LmjF.33.0802,LmjF.33.0804,LmjF.33.0806,LmjF.33.0808,LmjF.33.0810,LmjF.33.0…	5.1	1.46	1.63	0.00742581	0.0282813	1
MF	VL	GO:0032555	purine ribonucleotide binding	766	39	LmjF.08.1230,LmjF.09.1070,LmjF.13.0700,LmjF.19.0680,LmjF.19.0690,LmjF.20.1330,LmjF.21.1860,LmjF.23.0210,LmjF.23.0220,LmjF.23.0250,LmjF.23.0260,LmjF.23.0300,LmjF.24.1050,LmjF.24.1100,LmjF.27.2460,LmjF.29.0060,LmjF.31.1270,LmjF.31.1280,LmjF.31.1290,LmjF.31.1430,LmjF.33.0792,LmjF.33.0794,LmjF.33.0796,LmjF.33.0798,LmjF.33.0800,LmjF.33.0802,LmjF.33.0804,LmjF.33.0806,LmjF.33.0808,LmjF.33.0810,LmjF.33.0…	5.1	1.46	1.63	0.00742581	0.0282813	1
MF	VL	GO:0017076	purine nucleotide binding	779	39	LmjF.08.1230,LmjF.09.1070,LmjF.13.0700,LmjF.19.0680,LmjF.19.0690,LmjF.20.1330,LmjF.21.1860,LmjF.23.0210,LmjF.23.0220,LmjF.23.0250,LmjF.23.0260,LmjF.23.0300,LmjF.24.1050,LmjF.24.1100,LmjF.27.2460,LmjF.29.0060,LmjF.31.1270,LmjF.31.1280,LmjF.31.1290,LmjF.31.1430,LmjF.33.0792,LmjF.33.0794,LmjF.33.0796,LmjF.33.0798,LmjF.33.0800,LmjF.33.0802,LmjF.33.0804,LmjF.33.0806,LmjF.33.0808,LmjF.33.0810,LmjF.33.0…	5	1.44	1.6	0.00981297	0.0365942	1
MF	VL	GO:0032553	ribonucleotide binding	780	39	LmjF.08.1230,LmjF.09.1070,LmjF.13.0700,LmjF.19.0680,LmjF.19.0690,LmjF.20.1330,LmjF.21.1860,LmjF.23.0210,LmjF.23.0220,LmjF.23.0250,LmjF.23.0260,LmjF.23.0300,LmjF.24.1050,LmjF.24.1100,LmjF.27.2460,LmjF.29.0060,LmjF.31.1270,LmjF.31.1280,LmjF.31.1290,LmjF.31.1430,LmjF.33.0792,LmjF.33.0794,LmjF.33.0796,LmjF.33.0798,LmjF.33.0800,LmjF.33.0802,LmjF.33.0804,LmjF.33.0806,LmjF.33.0808,LmjF.33.0810,LmjF.33.0…	5	1.44	1.6	0.0100206	0.0366058	1
MF	VL	GO:0097367	carbohydrate derivative binding	781	39	LmjF.08.1230,LmjF.09.1070,LmjF.13.0700,LmjF.19.0680,LmjF.19.0690,LmjF.20.1330,LmjF.21.1860,LmjF.23.0210,LmjF.23.0220,LmjF.23.0250,LmjF.23.0260,LmjF.23.0300,LmjF.24.1050,LmjF.24.1100,LmjF.27.2460,LmjF.29.0060,LmjF.31.1270,LmjF.31.1280,LmjF.31.1290,LmjF.31.1430,LmjF.33.0792,LmjF.33.0794,LmjF.33.0796,LmjF.33.0798,LmjF.33.0800,LmjF.33.0802,LmjF.33.0804,LmjF.33.0806,LmjF.33.0808,LmjF.33.0810,LmjF.33.0…	5	1.43	1.59	0.0102319	0.0366301	1
MF	VL	GO:0008762	UDP-N-acetylmuramate dehydrogenase activity	5	2	LmjF.27.2020,LmjF.29.0280,	40	11.48	18.68	0.0112531	0.0394962	1
MF	VL	GO:0022804	active transmembrane transporter activity	73	7	LmjF.23.0210,LmjF.23.0220,LmjF.23.0250,LmjF.31.1270,LmjF.31.1280,LmjF.31.1290,LmjF.31.1430,	9.6	2.75	3.02	0.012944	0.0445571	1
MF	VL	GO:0003684	damaged DNA binding	15	3	LmjF.21.0620,LmjF.21.0630,LmjF.23.0290,	20	5.74	7.03	0.013871	0.0446279	1
MF	VL	GO:0070011	peptidase activity, acting on L-amino acid peptides	129	10	LmjF.10.0460,LmjF.10.0465,LmjF.10.0470,LmjF.10.0480,LmjF.11.0620,LmjF.11.0630,LmjF.26.2430,LmjF.28.0570,LmjF.33.2570,LmjF.35.4850,	7.8	2.23	2.41	0.0138779	0.0446279	1
MF	VL	GO:0000166	nucleotide binding	872	42	LmjF.08.1230,LmjF.09.1070,LmjF.13.0700,LmjF.19.0680,LmjF.19.0690,LmjF.20.1330,LmjF.21.1860,LmjF.23.0210,LmjF.23.0220,LmjF.23.0250,LmjF.23.0260,LmjF.23.0300,LmjF.24.1050,LmjF.24.1100,LmjF.27.2020,LmjF.27.2460,LmjF.29.0060,LmjF.29.0280,LmjF.31.1270,LmjF.31.1280,LmjF.31.1290,LmjF.31.1430,LmjF.33.0792,LmjF.33.0794,LmjF.33.0796,LmjF.33.0798,LmjF.33.0800,LmjF.33.0802,LmjF.33.0804,LmjF.33.0806,LmjF.33.0…	4.8	1.38	1.54	0.0139618	0.0446279	1
MF	VL	GO:1901265	nucleoside phosphate binding	872	42	LmjF.08.1230,LmjF.09.1070,LmjF.13.0700,LmjF.19.0680,LmjF.19.0690,LmjF.20.1330,LmjF.21.1860,LmjF.23.0210,LmjF.23.0220,LmjF.23.0250,LmjF.23.0260,LmjF.23.0300,LmjF.24.1050,LmjF.24.1100,LmjF.27.2020,LmjF.27.2460,LmjF.29.0060,LmjF.29.0280,LmjF.31.1270,LmjF.31.1280,LmjF.31.1290,LmjF.31.1430,LmjF.33.0792,LmjF.33.0794,LmjF.33.0796,LmjF.33.0798,LmjF.33.0800,LmjF.33.0802,LmjF.33.0804,LmjF.33.0806,LmjF.33.0…	4.8	1.38	1.54	0.0139618	0.0446279	1
MF	VL	GO:0030234	enzyme regulator activity	42	5	LmjF.10.0460,LmjF.10.0465,LmjF.10.0470,LmjF.10.0480,LmjF.28.1770,	11.9	3.42	3.83	0.014488	0.0454973	1
MF	VL	GO:0008233	peptidase activity	133	10	LmjF.10.0460,LmjF.10.0465,LmjF.10.0470,LmjF.10.0480,LmjF.11.0620,LmjF.11.0630,LmjF.26.2430,LmjF.28.0570,LmjF.33.2570,LmjF.35.4850,	7.5	2.16	2.33	0.0169106	0.0520055	1
MF	VL	GO:0036094	small molecule binding	883	42	LmjF.08.1230,LmjF.09.1070,LmjF.13.0700,LmjF.19.0680,LmjF.19.0690,LmjF.20.1330,LmjF.21.1860,LmjF.23.0210,LmjF.23.0220,LmjF.23.0250,LmjF.23.0260,LmjF.23.0300,LmjF.24.1050,LmjF.24.1100,LmjF.27.2020,LmjF.27.2460,LmjF.29.0060,LmjF.29.0280,LmjF.31.1270,LmjF.31.1280,LmjF.31.1290,LmjF.31.1430,LmjF.33.0792,LmjF.33.0794,LmjF.33.0796,LmjF.33.0798,LmjF.33.0800,LmjF.33.0802,LmjF.33.0804,LmjF.33.0806,LmjF.33.0…	4.8	1.37	1.51	0.0171415	0.0520055	1
MF	VL	GO:0016798	hydrolase activity, acting on glycosyl bonds	17	3	LmjF.23.0870,LmjF.23.0880,LmjF.27.2340,	17.6	5.07	6.03	0.0197009	0.0587744	1
MF	VL	GO:0098772	molecular function regulator	46	5	LmjF.10.0460,LmjF.10.0465,LmjF.10.0470,LmjF.10.0480,LmjF.28.1770,	10.9	3.12	3.45	0.0208931	0.0613091	1
MF	VL	GO:0042623	ATPase activity, coupled	82	7	LmjF.23.0210,LmjF.23.0220,LmjF.23.0250,LmjF.31.1270,LmjF.31.1280,LmjF.31.1290,LmjF.31.1430,	8.5	2.45	2.65	0.0233001	0.0672696	1
MF	VL	GO:0016758	transferase activity, transferring hexosyl groups	32	4	LmjF.35.1130,LmjF.35.1140,LmjF.35.1150,LmjF.35.1160,	12.5	3.59	4.03	0.0238728	0.0678291	1
MF	VL	GO:0003993	acid phosphatase activity	8	2	LmjF.28.2650,LmjF.36.6480,	25	7.18	9.34	0.0294115	0.0822604	1
MF	VL	GO:0004155	6,7-dihydropteridine reductase activity	1	1	LmjF.23.0270,	100	28.71	inf	0.034831	0.08313	1
MF	VL	GO:0016892	endoribonuclease activity, producing 3'-phosphomonoesters	1	1	LmjF.36.3730,	100	28.71	inf	0.034831	0.08313	1
MF	VL	GO:0004719	protein-L-isoaspartate (D-aspartate) O-methyltransferase activity	1	1	LmjF.36.6550,	100	28.71	inf	0.034831	0.08313	1
MF	VL	GO:0008117	sphinganine-1-phosphate aldolase activity	1	1	LmjF.30.2350,	100	28.71	inf	0.034831	0.08313	1
MF	VL	GO:0016894	endonuclease activity, active with either ribo- or deoxyribonucleic acids and producing 3'-phosphomonoesters	1	1	LmjF.36.3730,	100	28.71	inf	0.034831	0.08313	1
MF	VL	GO:0031593	polyubiquitin binding	1	1	LmjF.26.2430,	100	28.71	inf	0.034831	0.08313	1
MF	VL	GO:0004549	tRNA-specific ribonuclease activity	1	1	LmjF.36.3730,	100	28.71	inf	0.034831	0.08313	1
MF	VL	GO:0005385	zinc ion transmembrane transporter activity	1	1	LmjF.28.1930,	100	28.71	inf	0.034831	0.08313	1
MF	VL	GO:0004066	asparagine synthase (glutamine-hydrolyzing) activity	1	1	LmjF.29.1490,	100	28.71	inf	0.034831	0.08313	1
MF	VL	GO:0000213	tRNA-intron endonuclease activity	1	1	LmjF.36.3730,	100	28.71	inf	0.034831	0.08313	1
MF	VL	GO:0047040	pteridine reductase activity	1	1	LmjF.23.0270,	100	28.71	inf	0.034831	0.08313	1
CC	VL	GO:0000786	nucleosome	30	14	LmjF.02.0020,LmjF.06.0010,LmjF.10.0870,LmjF.10.0970,LmjF.10.0990,LmjF.15.0010,LmjF.16.0570,LmjF.16.0575,LmjF.16.0600,LmjF.16.0610,LmjF.25.2450,LmjF.31.3180,LmjF.35.1310,LmjF.36.0020,	46.7	13.4	26.35	2.02737e-13	1.06394e-11	1.80436e-11
CC	VL	GO:0044815	DNA packaging complex	31	14	LmjF.02.0020,LmjF.06.0010,LmjF.10.0870,LmjF.10.0970,LmjF.10.0990,LmjF.15.0010,LmjF.16.0570,LmjF.16.0575,LmjF.16.0600,LmjF.16.0610,LmjF.25.2450,LmjF.31.3180,LmjF.35.1310,LmjF.36.0020,	45.2	12.97	24.79	3.58632e-13	1.06394e-11	3.19183e-11
CC	VL	GO:0032993	protein-DNA complex	31	14	LmjF.02.0020,LmjF.06.0010,LmjF.10.0870,LmjF.10.0970,LmjF.10.0990,LmjF.15.0010,LmjF.16.0570,LmjF.16.0575,LmjF.16.0600,LmjF.16.0610,LmjF.25.2450,LmjF.31.3180,LmjF.35.1310,LmjF.36.0020,	45.2	12.97	24.79	3.58632e-13	1.06394e-11	3.19183e-11
CC	VL	GO:0000785	chromatin	32	14	LmjF.02.0020,LmjF.06.0010,LmjF.10.0870,LmjF.10.0970,LmjF.10.0990,LmjF.15.0010,LmjF.16.0570,LmjF.16.0575,LmjF.16.0600,LmjF.16.0610,LmjF.25.2450,LmjF.31.3180,LmjF.35.1310,LmjF.36.0020,	43.8	12.56	23.41	6.18487e-13	1.37613e-11	5.50454e-11
CC	VL	GO:0032991	macromolecular complex	627	56	LmjF.02.0020,LmjF.03.0430,LmjF.03.0440,LmjF.06.0010,LmjF.08.1230,LmjF.10.0870,LmjF.10.0970,LmjF.10.0990,LmjF.15.0010,LmjF.15.0370,LmjF.15.0380,LmjF.15.1203,LmjF.15.1207,LmjF.16.0570,LmjF.16.0575,LmjF.16.0600,LmjF.16.0610,LmjF.19.0460,LmjF.19.0680,LmjF.19.0690,LmjF.21.0520,LmjF.21.1860,LmjF.22.1520,LmjF.22.1560,LmjF.23.0290,LmjF.25.2450,LmjF.26.2430,LmjF.28.0540,LmjF.29.2860,LmjF.30.3200,LmjF.30.3…	8.9	2.56	3.57	3.48751e-12	6.20776e-11	3.10388e-10
CC	VL	GO:0044427	chromosomal part	47	15	LmjF.02.0020,LmjF.06.0010,LmjF.10.0870,LmjF.10.0970,LmjF.10.0990,LmjF.15.0010,LmjF.16.0570,LmjF.16.0575,LmjF.16.0600,LmjF.16.0610,LmjF.23.0290,LmjF.25.2450,LmjF.31.3180,LmjF.35.1310,LmjF.36.0020,	31.9	9.16	14.16	2.06735e-11	3.06657e-10	1.83994e-09
CC	VL	GO:0005694	chromosome	57	15	LmjF.02.0020,LmjF.06.0010,LmjF.10.0870,LmjF.10.0970,LmjF.10.0990,LmjF.15.0010,LmjF.16.0570,LmjF.16.0575,LmjF.16.0600,LmjF.16.0610,LmjF.23.0290,LmjF.25.2450,LmjF.31.3180,LmjF.35.1310,LmjF.36.0020,	26.3	7.56	10.76	4.4778e-10	5.6557e-09	3.98524e-08
CC	VL	GO:0043234	protein complex	404	40	LmjF.02.0020,LmjF.06.0010,LmjF.08.1230,LmjF.10.0870,LmjF.10.0970,LmjF.10.0990,LmjF.15.0010,LmjF.16.0570,LmjF.16.0575,LmjF.16.0600,LmjF.16.0610,LmjF.19.0460,LmjF.19.0680,LmjF.19.0690,LmjF.21.0520,LmjF.21.1860,LmjF.23.0290,LmjF.25.2450,LmjF.26.2430,LmjF.31.3180,LmjF.33.0792,LmjF.33.0794,LmjF.33.0796,LmjF.33.0798,LmjF.33.0800,LmjF.33.0802,LmjF.33.0804,LmjF.33.0806,LmjF.33.0808,LmjF.33.0810,LmjF.33.0…	9.9	2.84	3.68	5.08377e-10	5.6557e-09	4.52456e-08
CC	VL	GO:0043228	non-membrane-bounded organelle	429	34	LmjF.02.0020,LmjF.03.0430,LmjF.03.0440,LmjF.06.0010,LmjF.10.0870,LmjF.10.0970,LmjF.10.0990,LmjF.15.0010,LmjF.15.0370,LmjF.15.0380,LmjF.15.1203,LmjF.15.1207,LmjF.16.0570,LmjF.16.0575,LmjF.16.0600,LmjF.16.0610,LmjF.19.0680,LmjF.19.0690,LmjF.22.1520,LmjF.22.1560,LmjF.23.0040,LmjF.23.0290,LmjF.25.2450,LmjF.28.0540,LmjF.29.2860,LmjF.30.3200,LmjF.30.3720,LmjF.30.3730,LmjF.31.3180,LmjF.34.2780,LmjF.35.1…	7.9	2.28	2.73	2.99337e-06	2.6641e-05	0.00026641
CC	VL	GO:0043232	intracellular non-membrane-bounded organelle	429	34	LmjF.02.0020,LmjF.03.0430,LmjF.03.0440,LmjF.06.0010,LmjF.10.0870,LmjF.10.0970,LmjF.10.0990,LmjF.15.0010,LmjF.15.0370,LmjF.15.0380,LmjF.15.1203,LmjF.15.1207,LmjF.16.0570,LmjF.16.0575,LmjF.16.0600,LmjF.16.0610,LmjF.19.0680,LmjF.19.0690,LmjF.22.1520,LmjF.22.1560,LmjF.23.0040,LmjF.23.0290,LmjF.25.2450,LmjF.28.0540,LmjF.29.2860,LmjF.30.3200,LmjF.30.3720,LmjF.30.3730,LmjF.31.3180,LmjF.34.2780,LmjF.35.1…	7.9	2.28	2.73	2.99337e-06	2.6641e-05	0.00026641
CC	VL	GO:0005575	cellular component	3028	128	LmjF.02.0020,LmjF.03.0430,LmjF.03.0440,LmjF.06.0010,LmjF.06.0170,LmjF.08.1230,LmjF.09.1070,LmjF.10.0195,LmjF.10.0460,LmjF.10.0465,LmjF.10.0470,LmjF.10.0480,LmjF.10.0870,LmjF.10.0970,LmjF.10.0990,LmjF.11.0620,LmjF.11.0630,LmjF.15.0010,LmjF.15.0140,LmjF.15.0370,LmjF.15.0380,LmjF.15.1040,LmjF.15.1060,LmjF.15.1080,LmjF.15.1100,LmjF.15.1120,LmjF.15.1140,LmjF.15.1160,LmjF.15.1203,LmjF.15.1207,LmjF.16.0…	4.2	1.21	1.92	0.000125108	0.00101224	0.0111346
CC	VL	GO:0005840	ribosome	173	16	LmjF.03.0430,LmjF.03.0440,LmjF.15.0370,LmjF.15.0380,LmjF.15.1203,LmjF.15.1207,LmjF.22.1520,LmjF.22.1560,LmjF.28.0540,LmjF.29.2860,LmjF.30.3200,LmjF.30.3720,LmjF.30.3730,LmjF.34.2780,LmjF.36.3390,LmjF.36.3400,	9.2	2.66	3.01	0.000294931	0.00218741	0.0262489
CC	VL	GO:0005635	nuclear envelope	65	8	LmjF.19.0490,LmjF.21.0520,LmjF.34.2010,LmjF.35.0840,LmjF.35.1130,LmjF.35.1140,LmjF.35.1150,LmjF.35.1160,	12.3	3.53	4.03	0.00170182	0.011651	0.151462
CC	VL	GO:0005634	nucleus	740	40	LmjF.02.0020,LmjF.06.0010,LmjF.06.0170,LmjF.15.0010,LmjF.15.1040,LmjF.15.1060,LmjF.15.1080,LmjF.15.1100,LmjF.15.1120,LmjF.15.1140,LmjF.15.1160,LmjF.18.0880,LmjF.19.0020,LmjF.19.0460,LmjF.19.0490,LmjF.21.0520,LmjF.21.0620,LmjF.21.0630,LmjF.21.1120,LmjF.23.0290,LmjF.23.0320,LmjF.25.0930,LmjF.25.2450,LmjF.26.2430,LmjF.27.2030,LmjF.27.2480,LmjF.28.2590,LmjF.31.3180,LmjF.32.0750,LmjF.33.2570,LmjF.34.2…	5.4	1.55	1.76	0.00225634	0.0143439	0.200814
CC	VL	GO:0043229	intracellular organelle	1547	71	LmjF.02.0020,LmjF.03.0430,LmjF.03.0440,LmjF.06.0010,LmjF.06.0170,LmjF.10.0870,LmjF.10.0970,LmjF.10.0990,LmjF.15.0010,LmjF.15.0370,LmjF.15.0380,LmjF.15.1040,LmjF.15.1060,LmjF.15.1080,LmjF.15.1100,LmjF.15.1120,LmjF.15.1140,LmjF.15.1160,LmjF.15.1203,LmjF.15.1207,LmjF.16.0570,LmjF.16.0575,LmjF.16.0600,LmjF.16.0610,LmjF.18.0880,LmjF.19.0020,LmjF.19.0460,LmjF.19.0490,LmjF.19.0680,LmjF.19.0690,LmjF.21.0…	4.6	1.32	1.57	0.00307645	0.0182536	0.273804
CC	VL	GO:0030529	ribonucleoprotein complex	226	16	LmjF.03.0430,LmjF.03.0440,LmjF.15.0370,LmjF.15.0380,LmjF.15.1203,LmjF.15.1207,LmjF.22.1520,LmjF.22.1560,LmjF.28.0540,LmjF.29.2860,LmjF.30.3200,LmjF.30.3720,LmjF.30.3730,LmjF.34.2780,LmjF.36.3390,LmjF.36.3400,	7.1	2.03	2.23	0.00501658	0.0279047	0.446476
CC	VL	GO:0044446	intracellular organelle part	1004	47	LmjF.02.0020,LmjF.06.0010,LmjF.06.0170,LmjF.10.0870,LmjF.10.0970,LmjF.10.0990,LmjF.15.0010,LmjF.15.1040,LmjF.15.1060,LmjF.15.1080,LmjF.15.1100,LmjF.15.1120,LmjF.15.1140,LmjF.15.1160,LmjF.16.0570,LmjF.16.0575,LmjF.16.0600,LmjF.16.0610,LmjF.18.0880,LmjF.19.0020,LmjF.19.0460,LmjF.19.0490,LmjF.19.0680,LmjF.19.0690,LmjF.21.0520,LmjF.21.0620,LmjF.21.0630,LmjF.23.0040,LmjF.23.0290,LmjF.25.0930,LmjF.25.2…	4.7	1.34	1.5	0.0150336	0.0787051	1
CC	VL	GO:0044428	nuclear part	582	30	LmjF.06.0170,LmjF.15.1040,LmjF.15.1060,LmjF.15.1080,LmjF.15.1100,LmjF.15.1120,LmjF.15.1140,LmjF.15.1160,LmjF.18.0880,LmjF.19.0020,LmjF.19.0460,LmjF.19.0490,LmjF.21.0520,LmjF.21.0620,LmjF.21.0630,LmjF.23.0290,LmjF.25.0930,LmjF.26.2430,LmjF.27.2030,LmjF.27.2480,LmjF.28.2590,LmjF.33.2570,LmjF.34.2010,LmjF.35.0840,LmjF.35.1130,LmjF.35.1140,LmjF.35.1150,LmjF.35.1160,LmjF.36.1640,LmjF.36.2830,	5.2	1.48	1.62	0.0164978	0.0815723	1
CC	VL	GO:0005654	nucleoplasm	268	16	LmjF.06.0170,LmjF.15.1040,LmjF.15.1060,LmjF.15.1080,LmjF.15.1100,LmjF.15.1120,LmjF.15.1140,LmjF.15.1160,LmjF.18.0880,LmjF.19.0020,LmjF.25.0930,LmjF.27.2030,LmjF.27.2480,LmjF.33.2570,LmjF.36.1640,LmjF.36.2830,	6	1.71	1.84	0.0233633	0.109438	1
CC	VL	GO:0005783	endoplasmic reticulum	87	7	LmjF.19.0490,LmjF.28.1200,LmjF.34.2010,LmjF.35.1130,LmjF.35.1140,LmjF.35.1150,LmjF.35.1160,	8	2.31	2.49	0.0310234	0.134781	1
CC	VL	GO:0008250	oligosaccharyltransferase complex	1	1	LmjF.35.1160,	100	28.71	inf	0.034831	0.134781	1
CC	VL	GO:0070552	BRISC complex	1	1	LmjF.26.2430,	100	28.71	inf	0.034831	0.134781	1
CC	VL	GO:0070531	BRCA1-A complex	1	1	LmjF.26.2430,	100	28.71	inf	0.034831	0.134781	1
BP	CL	GO:0009408	response to heat	3	2	LmjF.13.0450,LmjF.17.0870,	66.7	101.08	321.27	0.000125918	0.00449106	0.0134732
BP	CL	GO:0034599	cellular response to oxidative stress	3	2	LmjF.17.0870,LmjF.34.1580,	66.7	101.08	321.27	0.000125918	0.00449106	0.0134732
BP	CL	GO:0034605	cellular response to heat	3	2	LmjF.13.0450,LmjF.17.0870,	66.7	101.08	321.27	0.000125918	0.00449106	0.0134732
BP	CL	GO:0070887	cellular response to chemical stimulus	5	2	LmjF.17.0870,LmjF.34.1580,	40	60.65	107.04	0.000416273	0.0111353	0.0445412
BP	CL	GO:0009266	response to temperature stimulus	7	2	LmjF.13.0450,LmjF.17.0870,	28.6	43.32	64.2	0.000866987	0.0185535	0.0927676
BP	CL	GO:0006508	proteolysis	149	5	LmjF.01.0830,LmjF.02.0740,LmjF.26.1570,LmjF.27.2660,LmjF.34.1580,	3.4	5.09	6.01	0.00263083	0.0469165	0.281499
BP	CL	GO:0009628	response to abiotic stimulus	17	2	LmjF.13.0450,LmjF.17.0870,	11.8	17.84	21.36	0.00538826	0.0744661	0.576544
BP	CL	GO:0006979	response to oxidative stress	20	2	LmjF.17.0870,LmjF.34.1580,	10	15.16	17.79	0.00743552	0.0744661	0.795601
BP	CL	GO:0042221	response to chemical	22	2	LmjF.17.0870,LmjF.34.1580,	9.1	13.78	16	0.00896613	0.0744661	0.959376
BP	CL	GO:0070301	cellular response to hydrogen peroxide	2	1	LmjF.34.1580,	50	75.81	155.45	0.0131483	0.0744661	1
BP	CL	GO:0097193	intrinsic apoptotic signaling pathway	2	1	LmjF.34.1580,	50	75.81	155.45	0.0131483	0.0744661	1
BP	CL	GO:0016540	protein autoprocessing	2	1	LmjF.34.1580,	50	75.81	155.45	0.0131483	0.0744661	1
BP	CL	GO:0036473	cell death in response to oxidative stress	2	1	LmjF.34.1580,	50	75.81	155.45	0.0131483	0.0744661	1
BP	CL	GO:0006797	polyphosphate metabolic process	2	1	LmjF.01.0310,	50	75.81	155.45	0.0131483	0.0744661	1
BP	CL	GO:1901701	cellular response to oxygen-containing compound	2	1	LmjF.34.1580,	50	75.81	155.45	0.0131483	0.0744661	1
BP	CL	GO:0042542	response to hydrogen peroxide	2	1	LmjF.34.1580,	50	75.81	155.45	0.0131483	0.0744661	1
BP	CL	GO:0008631	intrinsic apoptotic signaling pathway in response to oxidative stress	2	1	LmjF.34.1580,	50	75.81	155.45	0.0131483	0.0744661	1
BP	CL	GO:0034614	cellular response to reactive oxygen species	2	1	LmjF.34.1580,	50	75.81	155.45	0.0131483	0.0744661	1
BP	CL	GO:0033554	cellular response to stress	76	3	LmjF.13.0450,LmjF.17.0870,LmjF.34.1580,	3.9	5.99	6.73	0.0132229	0.0744661	1
BP	CL	GO:0097190	apoptotic signaling pathway	3	1	LmjF.34.1580,	33.3	50.54	77.71	0.0196595	0.0876485	1
BP	CL	GO:0008219	cell death	3	1	LmjF.34.1580,	33.3	50.54	77.71	0.0196595	0.0876485	1
BP	CL	GO:0012501	programmed cell death	3	1	LmjF.34.1580,	33.3	50.54	77.71	0.0196595	0.0876485	1
BP	CL	GO:0016265	death	3	1	LmjF.34.1580,	33.3	50.54	77.71	0.0196595	0.0876485	1
BP	CL	GO:0006915	apoptotic process	3	1	LmjF.34.1580,	33.3	50.54	77.71	0.0196595	0.0876485	1
BP	CL	GO:0010035	response to inorganic substance	6	1	LmjF.34.1580,	16.7	25.27	31.06	0.0389443	0.166682	1
BP	CL	GO:0006950	response to stress	117	3	LmjF.13.0450,LmjF.17.0870,LmjF.34.1580,	2.6	3.89	4.27	0.0408042	0.167925	1
BP	CL	GO:0000302	response to reactive oxygen species	7	1	LmjF.34.1580,	14.3	21.66	25.88	0.0452905	0.173075	1
BP	CL	GO:1901700	response to oxygen-containing compound	7	1	LmjF.34.1580,	14.3	21.66	25.88	0.0452905	0.173075	1
MF	CL	GO:0004222	metalloendopeptidase activity	22	4	LmjF.01.0830,LmjF.02.0740,LmjF.26.1570,LmjF.27.2660,	18.2	27.57	38.11	1.04931e-05	0.000419723	0.000419723
MF	CL	GO:0008237	metallopeptidase activity	37	4	LmjF.01.0830,LmjF.02.0740,LmjF.26.1570,LmjF.27.2660,	10.8	16.39	20.72	8.8385e-05	0.0017677	0.0035354
MF	CL	GO:0004175	endopeptidase activity	83	5	LmjF.01.0830,LmjF.02.0740,LmjF.26.1570,LmjF.27.2660,LmjF.34.1580,	6	9.13	11.26	0.000181779	0.00242372	0.00727115
MF	CL	GO:0070011	peptidase activity, acting on L-amino acid peptides	129	5	LmjF.01.0830,LmjF.02.0740,LmjF.26.1570,LmjF.27.2660,LmjF.34.1580,	3.9	5.88	7.01	0.00139017	0.0127464	0.0556067
MF	CL	GO:0008233	peptidase activity	133	5	LmjF.01.0830,LmjF.02.0740,LmjF.26.1570,LmjF.27.2660,LmjF.34.1580,	3.8	5.7	6.79	0.0015933	0.0127464	0.0637322
MF	CL	GO:0008241	peptidyl-dipeptidase activity	1	1	LmjF.02.0740,	100	151.62	inf	0.00659522	0.037687	0.263809
MF	CL	GO:0004309	exopolyphosphatase activity	1	1	LmjF.01.0310,	100	151.62	inf	0.00659522	0.037687	0.263809
MF	CL	GO:0005509	calcium ion binding	66	3	LmjF.16.0910,LmjF.16.0920,LmjF.36.3675,	4.5	6.89	7.81	0.00899874	0.0449937	0.359949
MF	CL	GO:0016278	lysine N-methyltransferase activity	3	1	LmjF.33.1790,	33.3	50.54	77.71	0.0196595	0.071489	0.786379
MF	CL	GO:0018024	histone-lysine N-methyltransferase activity	3	1	LmjF.33.1790,	33.3	50.54	77.71	0.0196595	0.071489	0.786379
MF	CL	GO:0016279	protein-lysine N-methyltransferase activity	3	1	LmjF.33.1790,	33.3	50.54	77.71	0.0196595	0.071489	0.786379
MF	CL	GO:0042054	histone methyltransferase activity	5	1	LmjF.33.1790,	20	30.33	38.84	0.0325572	0.108524	1

## Sheet: Table S9
	Table S9: REVIGO analysis of GO ontology terms for genes with high copy numbers in Sri Lankan Cutaneous and Visceral Leishmania donovani populations
	Enriched Biological Processes in VL-SL (Allowed similarity cutoff = 0.5)
	Term_ID	Description	Frequency	plot_X	plot_Y	plot_size	log10 p-value	Uniqueness	Dispensability	Representative	Eliminated
1	GO:0006184	(obsolete) GTP catabolic process	0.0014	-2.363	-1.093	4.254	-12.9635	0.97	0	6184	0
2	GO:0007155	cell adhesion	0.0054	-6.413	0.928	4.844	-6.5495	0.97	0	7155	0
3	GO:0008150	biological_process	1	-3.879	-2.743	7.108	-2.2165	1	0	8150	0
4	GO:0022610	biological adhesion	0.0055	-0.591	-4.747	4.849	-6.5495	0.97	0	22610	0
5	GO:0051258	protein polymerization	0.0023	-2.057	-6.34	4.471	-17.8184	0.739	0	51258	0
	GO:0070271	protein complex biogenesis	0.0096	null	null	5.092	-12.2214	0.78	0.559	51258	1
	GO:0043623	cellular protein complex assembly	0.0067	null	null	4.936	-14.3575	0.717	0.831	51258	1
	GO:0071822	protein complex subunit organization	0.0129	null	null	5.218	-11.5301	0.723	0.701	51258	1
	GO:0034622	cellular macromolecular complex assembly	0.0121	null	null	5.191	-12.5082	0.708	0.879	51258	1
	GO:0006461	protein complex assembly	0.0096	null	null	5.091	-12.2214	0.709	0.953	51258	1
	GO:0065003	macromolecular complex assembly	0.015	null	null	5.283	-11.3078	0.711	0.854	51258	1
	GO:0022607	cellular component assembly	0.0248	null	null	5.503	-9.4341	0.73	0.719	51258	1
6	GO:0051704	multi-organism process	0.0075	-0.888	2.732	4.984	-1.5348	0.97	0	51704	0
7	GO:0055085	transmembrane transport	0.0892	-6.247	-1.096	6.058	-1.4189	0.973	0	55085	0
8	GO:0071840	cellular component organization or biogenesis	0.0857	-5.48	-3.556	6.041	-4.3357	0.972	0	71840	0
9	GO:0010749	regulation of nitric oxide mediated signal transduction	0	-1.98	6.922	1.996	-5.8471	0.801	0.018	10749	0
10	GO:0006414	translational elongation	0.0078	5.579	0.716	4.999	-5.7751	0.714	0.03	6414	0
	GO:0006412	translation	0.0569	null	null	5.863	-3.1381	0.648	0.696	6414	1
	GO:0006518	peptide metabolic process	0.0596	null	null	5.884	-2.9677	0.758	0.895	6414	1
	GO:0043604	amide biosynthetic process	0.0637	null	null	5.913	-3.3656	0.753	0.887	6414	1
	GO:0043043	peptide biosynthetic process	0.0577	null	null	5.869	-3.0946	0.734	0.927	6414	1
11	GO:0070085	glycosylation	0.0042	2.252	-6.395	4.726	-2.8432	0.923	0.047	70085	0
12	GO:0006882	cellular zinc ion homeostasis	0.0001	-3.892	3.582	3.188	-1.458	0.798	0.121	6882	0
	GO:0055069	zinc ion homeostasis	0.0001	null	null	3.214	-1.458	0.83	0.755	6882	1
13	GO:0019538	protein metabolic process	0.1849	6.585	4.359	6.375	-2.3363	0.855	0.172	19538	0
14	GO:0043603	cellular amide metabolic process	0.0688	6.23	-4.008	5.946	-3.2335	0.853	0.188	43603	0
15	GO:0055114	oxidation-reduction process	0.1506	2.739	-5.315	6.286	-1.3323	0.907	0.213	55114	0
16	GO:0048583	regulation of response to stimulus	0.0112	-4.198	5.172	5.158	-2.5281	0.858	0.227	48583	0
17	GO:1901564	organonitrogen compound metabolic process	0.1789	6.87	-2.968	6.361	-1.8218	0.866	0.264	1901564	0
18	GO:0009081	branched-chain amino acid metabolic process	0.0046	4.024	-3.259	4.774	-1.458	0.822	0.276	9081	0
19	GO:0010646	regulation of cell communication	0.0093	-3.101	6.003	5.076	-3.1003	0.812	0.296	10646	0
20	GO:0023051	regulation of signaling	0.0093	-2.696	6.426	5.079	-3.1003	0.838	0.305	23051	0
21	GO:0006486	protein glycosylation	0.0032	4.205	2.055	4.61	-3.1003	0.707	0.314	6486	0
	GO:0009101	glycoprotein biosynthetic process	0.0034	null	null	4.643	-3.1003	0.804	0.983	6486	1
	GO:0043413	macromolecule glycosylation	0.0032	null	null	4.61	-3.1003	0.812	0.949	6486	1
22	GO:0010467	gene expression	0.1967	6.985	3.472	6.402	-1.6156	0.854	0.339	10467	0
23	GO:0006508	proteolysis	0.0522	5.319	3.777	5.826	-1.4676	0.815	0.352	6508	0
	GO:0044267	cellular protein metabolic process	0.1429	null	null	6.263	-1.3725	0.758	0.562	6508	1
24	GO:0016579	protein deubiquitination	0.002	3.918	4.031	4.398	-1.458	0.756	0.394	16579	0
	GO:0016578	histone deubiquitination	0.0001	null	null	3.203	-1.458	0.666	0.802	16579	1
	GO:0070536	protein K63-linked deubiquitination	0.0001	null	null	2.978	-1.458	0.796	0.776	16579	1
	GO:0070537	histone H2A K63-linked deubiquitination	0	null	null	1.982	-1.458	0.711	0.677	16579	1
	GO:0070646	protein modification by small protein removal	0.0022	null	null	4.449	-1.458	0.767	0.77	16579	1
25	GO:1901566	organonitrogen compound biosynthetic process	0.1406	6.014	-1.735	6.256	-2.5113	0.79	0.415	1901566	0
26	GO:0052027	modulation by symbiont of host signal transduction pathway	0	-3.365	5.459	2.543	-5.8471	0.632	0.423	52027	0
	GO:1902531	regulation of intracellular signal transduction	0.0055	null	null	4.846	-3.4123	0.743	0.93	52027	1
	GO:0035821	modification of morphology or physiology of other organism	0.0004	null	null	3.755	-4.0499	0.74	0.533	52027	1
	GO:0051701	interaction with host	0.0007	null	null	3.928	-2.4373	0.752	0.865	52027	1
	GO:0044068	modulation by symbiont of host cellular process	0.0001	null	null	3.094	-4.695	0.673	0.843	52027	1
	GO:0044419	interspecies interaction between organisms	0.0026	null	null	4.526	-2.2722	0.774	0.711	52027	1
	GO:0075130	modulation by symbiont of host protein kinase-mediated signal transduction	0	null	null	0.778	-5.8471	0.686	0.832	52027	1
	GO:0044081	modulation by symbiont of host nitric oxide-mediated signal transduction	0	null	null	0.699	-5.8471	0.678	0.825	52027	1
	GO:0009966	regulation of signal transduction	0.0086	null	null	5.041	-3.1003	0.738	0.607	52027	1
	GO:0044403	symbiosis, encompassing mutualism through parasitism	0.0017	null	null	4.335	-2.2722	0.75	0.787	52027	1
	GO:0051817	modification of morphology or physiology of other organism involved in symbiotic interaction	0.0004	null	null	3.647	-4.0499	0.68	0.897	52027	1
	GO:0044501	modulation of signal transduction in other organism	0	null	null	2.543	-5.8471	0.658	0.734	52027	1
	GO:0052250	modulation of signal transduction in other organism involved in symbiotic interaction	0	null	null	2.543	-5.8471	0.633	1	52027	1
	GO:0044003	modification by symbiont of host morphology or physiology	0.0002	null	null	3.49	-4.0499	0.682	0.947	52027	1
27	GO:0006436	tryptophanyl-tRNA aminoacylation	0.0005	4.653	-0.236	3.843	-2.9186	0.747	0.437	6436	0
28	GO:0070647	protein modification by small protein conjugation or removal	0.0082	4.557	4	5.023	-1.5315	0.78	0.448	70647	0
29	GO:0009100	glycoprotein metabolic process	0.0036	3.726	6.745	4.659	-3.1003	0.85	0.454	9100	0
30	GO:0034645	cellular macromolecule biosynthetic process	0.1929	6.115	1.896	6.394	-2.3844	0.744	0.46	34645	0
	GO:0009059	macromolecule biosynthetic process	0.1955	null	null	6.399	-2.3264	0.8	0.506	34645	1
	GO:0044271	cellular nitrogen compound biosynthetic process	0.225	null	null	6.46	-1.6556	0.791	0.536	34645	1
31	GO:0043933	macromolecular complex subunit organization	0.0237	-2.52	-6.044	5.483	-10.1322	0.753	0.496	43933	0
	GO:0016043	cellular component organization	0.0724	null	null	5.968	-5.4289	0.737	0.78	43933	1
	GO:0044085	cellular component biogenesis	0.0436	null	null	5.747	-6.7715	0.78	0.653	43933	1
	Enriched Molecular Functions in VL-SL (Allowed similarity cutoff = 0.5)
	term_ID	description	frequency	plot_X	plot_Y	plot_size	log10 p-value	uniqueness	dispensability	representative	eliminated
	GO:0003674	molecular_function	1	-1.658	8.492	7.149	-5.0563	1	0	3674	0
	GO:0003735	structural constituent of ribosome	0.02679	2.154	0.165	5.577	-3.7382	0.974	0	3735	0
	GO:0003824	catalytic activity	0.65827	0.271	6.32	6.967	-3.1619	0.991	0	3824	0
	GO:0005198	structural molecule activity	0.03268	-5.904	-4.246	5.663	-3.3895	0.974	0	5198	0
	GO:0005385	zinc ion transmembrane transporter activity	0.00025	1.071	-1.674	3.545	-1.458	0.916	0	5385	0
	GO:0016209	antioxidant activity	0.0071	-3.136	-2.575	5	-5.9218	0.973	0	16209	0
	GO:0046982	protein heterodimerization activity	0.0028	3.574	-4.578	4.595	-12.2087	0.911	0	46982	0
	GO:0046983	protein dimerization activity	0.01157	null	null	5.212	-10.4538	0.903	0.577	46982	1
	GO:0051920	peroxiredoxin activity	0.00158	-1.888	-6.079	4.348	-11.7348	0.929	0	51920	0
	GO:0072542	protein phosphatase activator activity	3e-05	1.654	8.202	2.582	-5.8471	0.868	0	72542	0
	GO:0008160	protein tyrosine phosphatase activator activity	1e-05	null	null	2.13	-5.8471	0.873	0.814	72542	1
	GO:0030234	enzyme regulator activity	0.00856	null	null	5.081	-1.839	0.867	0.843	72542	1
	GO:0008047	enzyme activator activity	0.00308	null	null	4.637	-2.4051	0.868	0.726	72542	1
	GO:0019888	protein phosphatase regulator activity	0.0006	null	null	3.924	-5.1601	0.856	0.804	72542	1
	GO:0019211	phosphatase activator activity	0.00013	null	null	3.247	-5.1601	0.865	0.879	72542	1
	GO:0019208	phosphatase regulator activity	0.00074	null	null	4.015	-4.695	0.876	0.532	72542	1
	GO:0098772	molecular function regulator	0.01115	-1.415	-0.338	5.196	-1.68	0.973	0	98772	0
	GO:0008117	sphinganine-1-phosphate aldolase activity	2e-05	0.034	8.619	2.367	-1.458	0.958	0.016	8117	0
	GO:0004576	oligosaccharyl transferase activity	0.00025	6.715	-1.742	3.555	-5.8471	0.936	0.019	4576	0
	GO:0016758	transferase activity, transferring hexosyl groups	0.00898	null	null	5.102	-1.6221	0.929	0.591	4576	1
	GO:0004830	tryptophan-tRNA ligase activity	0.0005	2.226	-4.43	3.846	-2.9186	0.943	0.02	4830	0
	GO:0003924	GTPase activity	0.01135	4.458	3.993	5.204	-10.7723	0.771	0.026	3924	0
	GO:0022804	active transmembrane transporter activity	0.02834	null	null	5.601	-1.8879	0.89	0.69	3924	1
	GO:0015405	P-P-bond-hydrolysis-driven transmembrane transporter activity	0.01691	null	null	5.377	-2.4328	0.875	0.972	3924	1
	GO:0016820	hydrolase activity, acting on acid anhydrides, catalyzing transmembrane movement of substances	0.0163	null	null	5.361	-2.4328	0.693	0.835	3924	1
	GO:0016818	hydrolase activity, acting on acid anhydrides, in phosphorus-containing anhydrides	0.0719	null	null	6.005	-8.5345	0.726	0.925	3924	1
	GO:0015399	primary active transmembrane transporter activity	0.01691	null	null	5.377	-2.4328	0.878	0.845	3924	1
	GO:0043492	ATPase activity, coupled to movement of substances	0.01588	null	null	5.349	-2.4328	0.755	0.865	3924	1
	GO:0042626	ATPase activity, coupled to transmembrane movement of substances	0.01541	null	null	5.336	-2.5203	0.682	0.58	3924	1
	GO:0042623	ATPase activity, coupled	0.02501	null	null	5.547	-1.6326	0.748	0.75	3924	1
	GO:0016462	pyrophosphatase activity	0.0713	null	null	6.002	-8.6105	0.726	0.916	3924	1
	GO:0017111	nucleoside-triphosphatase activity	0.06774	null	null	5.979	-8.8824	0.727	0.769	3924	1
	GO:0016787	hydrolase activity	0.22294	0.014	3.208	6.497	-7.1995	0.942	0.048	16787	0
	GO:0005525	GTP binding	0.01783	-7.025	0.657	5.4	-7.1716	0.79	0.052	5525	0
	GO:0032561	guanyl ribonucleotide binding	0.01843	null	null	5.414	-7.1716	0.795	0.977	5525	1
	GO:0032550	purine ribonucleoside binding	0.15987	null	null	6.352	-2.1388	0.747	0.526	5525	1
	GO:0032549	ribonucleoside binding	0.16047	null	null	6.354	-2.1293	0.747	0.838	5525	1
	GO:0032555	purine ribonucleotide binding	0.16057	null	null	6.354	-2.1293	0.734	0.795	5525	1
	GO:0032553	ribonucleotide binding	0.16747	null	null	6.372	-1.9991	0.735	0.804	5525	1
	GO:0001883	purine nucleoside binding	0.15987	null	null	6.352	-2.1388	0.747	0.838	5525	1
	GO:0001882	nucleoside binding	0.16054	null	null	6.354	-2.1293	0.749	0.794	5525	1
	GO:0097159	organic cyclic compound binding	0.41137	-5.171	5.51	6.763	-4.3002	0.883	0.106	97159	0
	GO:0003684	damaged DNA binding	0.00291	-6.051	-1.719	4.613	-1.8579	0.904	0.106	3684	0
	GO:0004719	protein-L-isoaspartate (D-aspartate) O-methyltransferase activity	0.00038	5.86	-1.634	3.73	-1.458	0.946	0.152	4719	0
	GO:0004564	beta-fructofuranosidase activity	9e-05	6.002	1.791	3.125	-2.9186	0.865	0.17	4564	0
	GO:0004553	hydrolase activity, hydrolyzing O-glycosyl compounds	0.0149	null	null	5.322	-2.1402	0.812	0.584	4564	1
	GO:0047040	pteridine reductase activity	0	-2.246	-5.233	1.362	-1.458	0.934	0.181	47040	0
	GO:0097367	carbohydrate derivative binding	0.17252	-3.661	4.908	6.385	-1.99	0.899	0.196	97367	0
	GO:0003993	acid phosphatase activity	0.00088	5.884	3.457	4.095	-1.5315	0.834	0.203	3993	0
	GO:0003676	nucleic acid binding	0.21226	-5.908	2.905	6.475	-2.2476	0.843	0.213	3676	0
	GO:0036094	small molecule binding	0.21337	-4.091	6.25	6.478	-1.766	0.896	0.214	36094	0
	GO:0008762	UDP-N-acetylmuramate dehydrogenase activity	0.00033	-0.407	-6.017	3.667	-1.9487	0.933	0.248	8762	0
	GO:0043168	anion binding	0.20942	-5.178	4.314	6.47	-2.2811	0.885	0.26	43168	0
	GO:0008237	metallopeptidase activity	0.01205	4.202	4.952	5.229	-2.8104	0.793	0.262	8237	0
	GO:0070011	peptidase activity, acting on L-amino acid peptides	0.03584	null	null	5.703	-1.8577	0.774	0.794	8237	1
	GO:0004222	metalloendopeptidase activity	0.00616	null	null	4.938	-3.1047	0.804	0.675	8237	1
	GO:0004177	aminopeptidase activity	0.00403	null	null	4.754	-2.1402	0.811	0.646	8237	1
	GO:1901363	heterocyclic compound binding	0.41115	-5.677	5.047	6.763	-4.3002	0.883	0.292	1901363	0
	GO:0016684	oxidoreductase activity, acting on peroxide as acceptor	0.00452	-1.11	-5.962	4.803	-8.0174	0.926	0.303	16684	0
	GO:0008233	peptidase activity	0.04049	5.036	4.689	5.756	-1.7718	0.805	0.306	8233	0
	GO:0003677	DNA binding	0.12549	-6.043	1.489	6.247	-4.4598	0.853	0.309	3677	0
	GO:0016798	hydrolase activity, acting on glycosyl bonds	0.01822	4.741	5.301	5.409	-1.7055	0.819	0.323	16798	0
	GO:1901265	nucleoside phosphate binding	0.20185	-6.401	2.816	6.454	-1.8551	0.845	0.332	1901265	0
	GO:0019001	guanyl nucleotide binding	0.01846	-7.157	-0.038	5.415	-7.1716	0.819	0.382	19001	0
	GO:0016817	hydrolase activity, acting on acid anhydrides	0.07223	5.194	4.305	6.007	-8.3109	0.793	0.4	16817	0
	GO:0031593	polyubiquitin binding	0.00015	3.882	-3.917	3.321	-1.458	0.924	0.406	31593	0
	GO:0004549	tRNA-specific ribonuclease activity	0.0007	5.579	3.104	3.995	-1.458	0.82	0.41	4549	0
	GO:0016892	endoribonuclease activity, producing 3'-phosphomonoesters	0.00035	null	null	3.688	-1.458	0.819	0.665	4549	1
	GO:0016894	endonuclease activity, active with either ribo- or deoxyribonucleic acids and producing 3'-phosphomonoesters	0.00083	null	null	4.066	-1.458	0.823	0.524	4549	1
	GO:0000213	tRNA-intron endonuclease activity	0.00017	null	null	3.379	-1.458	0.826	0.852	4549	1
	GO:0004066	asparagine synthase (glutamine-hydrolyzing) activity	0.00059	4.824	-4.628	3.92	-1.458	0.943	0.429	4066	0
	GO:0035639	purine ribonucleoside triphosphate binding	0.15815	-6.159	2.164	6.348	-2.1967	0.785	0.438	35639	0
	GO:0017076	purine nucleotide binding	0.16107	null	null	6.356	-2.0082	0.755	0.696	35639	1
	GO:0000166	nucleotide binding	0.20185	null	null	6.454	-1.8551	0.744	0.746	35639	1
	GO:0004155	6,7-dihydropteridine reductase activity	1e-05	-2.8	-5.471	2.314	-1.458	0.931	0.491	4155	0
	Enriched Biological Processes in CL-SL (Allowed similarity cutoff = 0.5)
	term_ID	description	frequency	plot_X	plot_Y	plot_size	log10 p-value	uniqueness	dispensability	representative	eliminated
1	GO:0016265	(obsolete) death	0.0014	-5.661	-0.543	4.254	-1.7064	0.927	0	16265	0
2	GO:0034599	cellular response to oxidative stress	0.0022	6.152	-0.453	4.458	-3.8999	0.299	0	34599	0
	GO:1901701	cellular response to oxygen-containing compound	0.0035	null	null	4.647	-1.8811	0.317	0.773	34599	1
	GO:0042542	response to hydrogen peroxide	0.0003	null	null	3.571	-1.8811	0.354	0.72	34599	1
	GO:0097193	intrinsic apoptotic signaling pathway	0.0006	null	null	3.864	-1.8811	0.384	0.836	34599	1
	GO:1901700	response to oxygen-containing compound	0.005	null	null	4.81	-1.344	0.392	0.683	34599	1
	GO:0097190	apoptotic signaling pathway	0.0012	null	null	4.177	-1.7064	0.369	0.885	34599	1
	GO:0070887	cellular response to chemical stimulus	0.0101	null	null	5.111	-3.3806	0.353	0.631	34599	1
	GO:0033554	cellular response to stress	0.0297	null	null	5.581	-1.8787	0.345	0.679	34599	1
	GO:0034614	cellular response to reactive oxygen species	0.0015	null	null	4.286	-1.8811	0.284	0.866	34599	1
	GO:0012501	programmed cell death	0.0043	null	null	4.742	-1.7064	0.623	0.979	34599	1
	GO:0000302	response to reactive oxygen species	0.0018	null	null	4.367	-1.344	0.309	0.879	34599	1
	GO:0070301	cellular response to hydrogen peroxide	0.0002	null	null	3.397	-1.8811	0.346	0.755	34599	1
	GO:0008631	intrinsic apoptotic signaling pathway in response to oxidative stress	0.0001	null	null	3.034	-1.8811	0.273	0.662	34599	1
	GO:0036473	cell death in response to oxidative stress	0.0002	null	null	3.363	-1.8811	0.258	0.696	34599	1
	GO:0010035	response to inorganic substance	0.0032	null	null	4.609	-1.4096	0.408	0.652	34599	1
	GO:0006979	response to oxidative stress	0.0058	null	null	4.868	-2.1287	0.422	0.523	34599	1
	GO:0006915	apoptotic process	0.0041	null	null	4.717	-1.7064	0.623	0.759	34599	1
3	GO:0006797	polyphosphate metabolic process	0.0004	0.756	-6.81	3.728	-1.8811	0.848	0.023	6797	0
4	GO:0016540	protein autoprocessing	0.0001	-3.026	4.96	3.147	-1.8811	0.909	0.027	16540	0
5	GO:0008219	cell death	0.0046	-2.569	-5.171	4.769	-1.7064	0.841	0.142	8219	0
6	GO:0006508	proteolysis	0.0522	-1.26	6.401	5.826	-2.5799	0.912	0.228	6508	0
7	GO:0009628	response to abiotic stimulus	0.0057	5.446	2.041	4.865	-2.2686	0.515	0.328	9628	0
8	GO:0042221	response to chemical	0.0307	6.054	1.112	5.595	-2.0474	0.458	0.427	42221	0
	GO:0006950	response to stress	0.0458	null	null	5.769	-1.3893	0.443	0.562	42221	1
9	GO:0009408	response to heat	0.0017	5.179	-0.257	4.328	-3.8999	0.414	0.471	9408	0
	GO:0034605	cellular response to heat	0.0004	null	null	3.726	-3.8999	0.425	0.865	9408	1
	GO:0009266	response to temperature stimulus	0.0021	null	null	4.436	-3.062	0.49	0.818	9408	1
	Enriched Molecular Functions in CL-SL (Allowed similarity cutoff = 0.5)
	term_ID	description	frequency	plot_X	plot_Y	plot_size	log10 p-value	uniqueness	dispensability	representative	eliminated
	GO:0004222	metalloendopeptidase activity	0.00616	5.684	-1.215	4.938	-4.9791	0.395	0	4222	0
	GO:0008237	metallopeptidase activity	0.01205	null	null	5.229	-4.0536	0.375	0.675	4222	1
	GO:0070011	peptidase activity, acting on L-amino acid peptides	0.03584	null	null	5.703	-2.8569	0.353	0.845	4222	1
	GO:0004175	endopeptidase activity	0.01918	null	null	5.431	-3.7405	0.361	0.767	4222	1
	GO:0005509	calcium ion binding	0.00967	-2.645	-5.191	5.134	-2.0458	0.828	0	5509	0
	GO:0018024	histone-lysine N-methyltransferase activity	0.0007	-3.953	3.207	3.995	-1.7064	0.436	0.023	18024	0
	GO:0042054	histone methyltransferase activity	0.00076	null	null	4.027	-1.4874	0.489	0.824	18024	1
	GO:0016279	protein-lysine N-methyltransferase activity	0.00087	null	null	4.087	-1.7064	0.433	0.984	18024	1
	GO:0016278	lysine N-methyltransferase activity	0.00087	null	null	4.087	-1.7064	0.504	0.764	18024	1
	GO:0004309	exopolyphosphatase activity	0.0001	4.04	4.651	3.17	-2.1808	0.657	0.164	4309	0
	GO:0008233	peptidase activity	0.04049	6.123	1.398	5.756	-2.7977	0.568	0.281	8233	0
	GO:0008241	peptidyl-dipeptidase activity	8e-05	5.693	-3.154	3.038	-2.1808	0.498	0.441	8241	0

[truncated: 13 more sheets: Table S10, Table S11, Table S12, Table S13, Table S14, Table S15, Table S16, Table S17, Table S18, Table S19, Table S20, Table S21, Table S22]
